# Supplementary material for: Tris[6-(3,5-dimethyl-1H-pyrazol-1-yl)picolinato]gadolinium(III) methanol hemisolvate 2.5-hydrate
Source: Acta Crystallogr Sect E Struct Rep Online. 2008 Jan 25;64(Pt 2):m407. doi: 10.1107/S1600536808001931 (PMC2960314; doi:10.1107/S1600536808001931)
Supplement: Supplementary file 1 [file e-64-0m407-sup1.cif]

##############################################################################
###                                                                        ###
###        Electronic paper (Acta Crystallographica Section E)             ###
###                                                                        ###
##############################################################################
#                                                                            #
# This CIF contains the data in a paper accepted for publication in Acta     #
# Crystallographica Section E. It conforms to the requirements of Notes      #
# for Authors for Section E, and has been peer reviewed under the auspices   #
# of the IUCr Commission on Journals.                                        #
#                                                                            #
# Full details of the Crystallographic Information File format               #
# are given in the paper "The Crystallographic Information File (CIF):       #
# a New Standard Archive File for Crystallography" by S. R. Hall, F. H.      #
# Allen and I. D. Brown [Acta Cryst. (1991), A47, 655-685].                  #
#                                                                            #
# The current version of the core CIF dictionary is obtainable from          #
# ftp://ftp.iucr.org/pub/cif_core.dic. The current version number is 2.1.    #
#                                                                            #
# Software is freely available for graphical display of the structure(s) in  #
# this CIF.  For information consult the CIF home page http://www.iucr.org/  #
# cif/home.html                                                              #
#                                                                            #
##############################################################################
                                             
data_I
_audit_creation_method     SHELXL-97
_chemical_name_systematic
;
Tris[6-(3,5-dimethyl-1<i>H</i>-pyrazol-1-yl)picolinato]gadolinium(III)
methanol hemisolvate 2.5-hydrate
;
_chemical_name_common     ?
_chemical_formula_moiety     'C33 H30 N9 Gd O6, 0.5(C H4 O), 2.5(H2 O)'
_chemical_formula_sum     'C33.5 H37 Gd N9 O9'
_chemical_formula_iupac     '[Gd (C11 H10 N3 O2)3], 0.5C H4 O, 2.5H2 O'
_chemical_formula_weight     866.97
_chemical_melting_point     ?
_symmetry_cell_setting     monoclinic
_symmetry_space_group_name_H-M     'P 21/n'
loop_
    _symmetry_equiv_pos_as_xyz
    'x, y, z'
    '-x+1/2, y+1/2, -z+1/2'
    '-x, -y, -z'
    'x-1/2, -y-1/2, z-1/2'
_cell_length_a     15.5217(18)
_cell_length_b     16.5515(19)
_cell_length_c     16.434(2)
_cell_angle_alpha     90.00
_cell_angle_beta     107.434(2)
_cell_angle_gamma     90.00
_cell_volume     4028.0(8)
_cell_formula_units_Z     4
_cell_measurement_reflns_used     7251
_cell_measurement_theta_min     1.58
_cell_measurement_theta_max     25.01
_cell_measurement_temperature     298(2)
_exptl_crystal_description     block
_exptl_crystal_colour     colorless
_exptl_crystal_size_max     0.50
_exptl_crystal_size_mid     0.49
_exptl_crystal_size_min     0.45
_exptl_crystal_density_diffrn     1.430
_exptl_crystal_density_meas     ?
_exptl_crystal_density_method     'not measured'
_exptl_crystal_F_000     1748
_exptl_absorpt_coefficient_mu     1.706
_exptl_absorpt_correction_type     multi-scan
_exptl_absorpt_process_details     '(SADABS; Sheldrick, 1996)'
_exptl_absorpt_correction_T_min     0.4826
_exptl_absorpt_correction_T_max     0.5140
_exptl_special_details     ?
_diffrn_ambient_temperature     298(2)
_diffrn_radiation_type     MoK\a
_diffrn_radiation_wavelength     0.71073
_diffrn_radiation_source     'fine-focus sealed tube'
_diffrn_radiation_monochromator     graphite
_diffrn_measurement_device_type     'Bruker SMART 1000'
_diffrn_measurement_method     '\f and \w'
_diffrn_detector_area_resol_mean     ?
_diffrn_reflns_number     19991
_diffrn_reflns_av_R_equivalents     0.0375
_diffrn_reflns_av_sigmaI/netI     0.0492
_diffrn_reflns_theta_min     1.58
_diffrn_reflns_theta_max     25.01
_diffrn_reflns_theta_full     25.01
_diffrn_measured_fraction_theta_max     0.999
_diffrn_measured_fraction_theta_full     0.999
_diffrn_reflns_limit_h_min     -18
_diffrn_reflns_limit_h_max     17
_diffrn_reflns_limit_k_min     -19
_diffrn_reflns_limit_k_max     19
_diffrn_reflns_limit_l_min     -15
_diffrn_reflns_limit_l_max     19
_diffrn_standards_number     ?
_diffrn_standards_interval_count     ?
_diffrn_standards_interval_time     ?
_diffrn_standards_decay_%     ?
_refine_special_details
;
 Refinement of F^2^ against ALL reflections.  The weighted R-factor wR and
 goodness of fit S are based on F^2^, conventional R-factors R are based
 on F, with F set to zero for negative F^2^. The threshold expression of
 F^2^ > 2sigma(F^2^) is used only for calculating R-factors(gt) etc. and is
 not relevant to the choice of reflections for refinement.  R-factors based
 on F^2^ are statistically about twice as large as those based on F, and R-
 factors based on ALL data will be even larger.
;
_reflns_number_total     7101
_reflns_number_gt     5129
_reflns_threshold_expression     I>2\s(I)
_refine_ls_structure_factor_coef     Fsqd
_refine_ls_matrix_type     full
_refine_ls_R_factor_all     0.0670
_refine_ls_R_factor_gt     0.0443
_refine_ls_wR_factor_gt     0.1336
_refine_ls_wR_factor_ref     0.1469
_refine_ls_goodness_of_fit_ref     1.081
_refine_ls_restrained_S_all     1.081
_refine_ls_number_reflns     7101
_refine_ls_number_parameters     505
_refine_ls_number_restraints     0
_refine_ls_hydrogen_treatment     constr
_refine_ls_weighting_scheme     calc
_refine_ls_weighting_details
         'calc w=1/[\s^2^(Fo^2^)+(0.0899P)^2^+0.2214P] where P=(Fo^2^+2Fc^2^)/3'
_atom_sites_solution_hydrogens     geom
_atom_sites_solution_primary     direct
_atom_sites_solution_secondary     difmap
_refine_ls_shift/su_max     0.001
_refine_ls_shift/su_mean     0.000
_refine_diff_density_max     1.336
_refine_diff_density_min     -1.003
_refine_ls_extinction_method     none
_refine_ls_extinction_coef     ?
loop_
    _atom_type_symbol
    _atom_type_description
    _atom_type_scat_dispersion_real
    _atom_type_scat_dispersion_imag
    _atom_type_scat_source
    'C' 'C' 0.0033 0.0016
                         'International Tables Vol C Tables 4.2.6.8 and 6.1.1.4'
    'H' 'H' 0.0000 0.0000
                         'International Tables Vol C Tables 4.2.6.8 and 6.1.1.4'
    'N' 'N' 0.0061 0.0033
                         'International Tables Vol C Tables 4.2.6.8 and 6.1.1.4'
    'O' 'O' 0.0106 0.0060
                         'International Tables Vol C Tables 4.2.6.8 and 6.1.1.4'
    'Gd' 'Gd' -0.1653 3.9035
                         'International Tables Vol C Tables 4.2.6.8 and 6.1.1.4'
_computing_data_collection     'SMART (Siemens, 1996)'
_computing_cell_refinement     'SMART (Siemens, 1996)'
_computing_data_reduction     'SAINT (Siemens, 1996)'
_computing_structure_solution     'SHELXS97 (Sheldrick, 2008)'
_computing_structure_refinement     'SHELXL97 (Sheldrick, 2008)'
_computing_molecular_graphics     'SHELXTL (Sheldrick, 2008)'
_computing_publication_material     'SHELXTL (Sheldrick, 2008)'
loop_
    _atom_site_type_symbol
    _atom_site_label
    _atom_site_fract_x
    _atom_site_fract_y
    _atom_site_fract_z
    _atom_site_U_iso_or_equiv
    _atom_site_adp_type
    _atom_site_calc_flag
    _atom_site_refinement_flags
    _atom_site_occupancy
    _atom_site_disorder_assembly
    _atom_site_disorder_group
    Gd Gd1 0.704685(17) 0.060270(16) 0.866254(18) 0.03314(13) Uani d . 1 . .
    N N1 0.8658(3) 0.0884(3) 0.9613(3) 0.0352(11) Uani d . 1 . .
    N N2 0.9217(3) 0.0719(3) 0.8485(3) 0.0372(12) Uani d . 1 . .
    N N3 0.8436(3) 0.0310(3) 0.8074(3) 0.0410(12) Uani d . 1 . .
    N N4 0.5908(3) -0.0223(3) 0.9109(3) 0.0361(11) Uani d . 1 . .
    N N5 0.4775(3) 0.0643(3) 0.8416(4) 0.0428(13) Uani d . 1 . .
    N N6 0.5442(3) 0.1201(3) 0.8435(4) 0.0514(14) Uani d . 1 . .
    N N7 0.6714(3) 0.1199(3) 0.7172(3) 0.0422(12) Uani d . 1 . .
    N N8 0.7776(4) 0.2190(3) 0.7700(3) 0.0484(13) Uani d . 1 . .
    N N9 0.7582(4) 0.2151(3) 0.8470(3) 0.0489(13) Uani d . 1 . .
    O O1 0.7175(3) 0.1017(3) 1.0057(3) 0.0465(11) Uani d . 1 . .
    O O2 0.7941(3) 0.1072(5) 1.1439(3) 0.0833(19) Uani d . 1 . .
    O O3 0.7600(3) -0.0609(2) 0.9325(3) 0.0439(11) Uani d . 1 . .
    O O4 0.7576(3) -0.1610(3) 1.0214(3) 0.0575(12) Uani d . 1 . .
    O O5 0.6111(3) -0.0179(2) 0.7530(3) 0.0459(10) Uani d . 1 . .
    O O6 0.5029(4) -0.0245(3) 0.6291(4) 0.0802(18) Uani d . 1 . .
    O O7 0.1858(7) 0.2686(7) 0.6923(8) 0.090(4) Uani d P 0.50 . .
    H H7D 0.2024 0.2721 0.7464 0.108 Uiso d PR 0.50 . .
    H H7E 0.2154 0.3030 0.6731 0.108 Uiso d PR 0.50 . .
    O O8 0.2573(8) 0.2951(7) 0.8861(8) 0.100(4) Uani d P 0.50 . .
    H H8A 0.2711 0.2522 0.9155 0.120 Uiso d PR 0.50 . .
    H H8B 0.3037 0.3124 0.8742 0.120 Uiso d PR 0.50 . .
    O O9 0.1011(9) 0.3661(10) 0.8144(10) 0.125(5) Uani d P 0.50 . .
    H H9A 0.1513 0.3492 0.8471 0.150 Uiso d PR 0.50 . .
    H H9B 0.0785 0.3991 0.8420 0.150 Uiso d PR 0.50 . .
    O O10 0.1065(14) 0.1462(12) 0.5951(12) 0.191(9) Uani d P 0.50 . .
    H H10A 0.1499 0.1791 0.6004 0.229 Uiso d PR 0.50 . .
    H H10B 0.0670 0.1558 0.5477 0.229 Uiso d PR 0.50 . .
    O O11 0.3711(10) 0.3944(12) 0.8122(10) 0.131(6) Uani d P 0.50 . .
    H H11 0.3671 0.4249 0.7719 0.197 Uiso calc PR 0.50 . .
    O O12 0.692(2) 0.033(2) 0.417(2) 0.35(3) Uani d P 0.50 . .
    H H12A 0.6414 0.0138 0.4181 0.426 Uiso d PR 0.50 . .
    H H12B 0.6814 0.0732 0.3838 0.426 Uiso d PR 0.50 . .
    C C1 0.7885(4) 0.1022(4) 1.0680(4) 0.0479(16) Uani d . 1 . .
    C C2 0.8756(4) 0.0975(4) 1.0439(4) 0.0387(14) Uani d . 1 . .
    C C3 0.9603(4) 0.1085(4) 1.1044(4) 0.0504(17) Uani d . 1 . .
    H H3 0.9661 0.1134 1.1622 0.060 Uiso calc R 1 . .
    C C4 1.0346(4) 0.1116(4) 1.0750(4) 0.0479(16) Uani d . 1 . .
    H H4 1.0916 0.1202 1.1133 0.057 Uiso calc R 1 . .
    C C5 1.0253(4) 0.1023(4) 0.9908(4) 0.0441(15) Uani d . 1 . .
    H H5 1.0753 0.1047 0.9708 0.053 Uiso calc R 1 . .
    C C6 0.9389(4) 0.0889(3) 0.9345(4) 0.0379(14) Uani d . 1 . .
    C C7 1.0654(5) 0.1232(6) 0.8168(5) 0.086(3) Uani d . 1 . .
    H H7A 1.0587 0.1748 0.8408 0.129 Uiso calc R 1 . .
    H H7B 1.0818 0.1308 0.7655 0.129 Uiso calc R 1 . .
    H H7C 1.1118 0.0929 0.8571 0.129 Uiso calc R 1 . .
    C C8 0.9764(4) 0.0771(5) 0.7964(5) 0.059(2) Uani d . 1 . .
    C C9 0.9325(5) 0.0386(5) 0.7233(5) 0.064(2) Uani d . 1 . .
    H H9 0.9529 0.0325 0.6760 0.077 Uiso calc R 1 . .
    C C10 0.8515(4) 0.0099(4) 0.7313(4) 0.0490(16) Uani d . 1 . .
    C C11 0.7833(5) -0.0415(5) 0.6708(5) 0.072(2) Uani d . 1 . .
    H H11A 0.7521 -0.0102 0.6216 0.108 Uiso calc R 1 . .
    H H11B 0.7408 -0.0611 0.6982 0.108 Uiso calc R 1 . .
    H H11C 0.8129 -0.0864 0.6535 0.108 Uiso calc R 1 . .
    C C12 0.7212(4) -0.1057(4) 0.9742(4) 0.0368(13) Uani d . 1 . .
    C C13 0.6208(4) -0.0897(4) 0.9568(4) 0.0375(13) Uani d . 1 . .
    C C14 0.5651(4) -0.1426(4) 0.9806(4) 0.0456(15) Uani d . 1 . .
    H H14 0.5881 -0.1882 1.0128 0.055 Uiso calc R 1 . .
    C C15 0.4736(4) -0.1264(4) 0.9556(5) 0.0560(19) Uani d . 1 . .
    H H15 0.4341 -0.1614 0.9707 0.067 Uiso calc R 1 . .
    C C16 0.4410(4) -0.0585(4) 0.9081(5) 0.0493(17) Uani d . 1 . .
    H H16 0.3795 -0.0470 0.8903 0.059 Uiso calc R 1 . .
    C C17 0.5028(4) -0.0078(4) 0.8876(4) 0.0389(14) Uani d . 1 . .
    C C18 0.3043(5) 0.0523(6) 0.7872(7) 0.105(4) Uani d . 1 . .
    H H18A 0.2844 0.0573 0.8369 0.157 Uiso calc R 1 . .
    H H18B 0.3122 -0.0038 0.7763 0.157 Uiso calc R 1 . .
    H H18C 0.2600 0.0755 0.7390 0.157 Uiso calc R 1 . .
    C C19 0.3945(4) 0.0969(5) 0.8020(5) 0.063(2) Uani d . 1 . .
    C C20 0.4093(5) 0.1734(5) 0.7808(5) 0.075(2) Uani d . 1 . .
    H H20 0.3653 0.2109 0.7539 0.090 Uiso calc R 1 . .
    C C21 0.5023(4) 0.1859(4) 0.8064(5) 0.0600(19) Uani d . 1 . .
    C C22 0.5512(6) 0.2626(5) 0.8014(8) 0.108(4) Uani d . 1 . .
    H H22A 0.5166 0.3077 0.8110 0.162 Uiso calc R 1 . .
    H H22B 0.5594 0.2673 0.7460 0.162 Uiso calc R 1 . .
    H H22C 0.6091 0.2622 0.8441 0.162 Uiso calc R 1 . .
    C C23 0.5688(5) 0.0082(4) 0.6795(4) 0.0512(17) Uani d . 1 . .
    C C24 0.6078(4) 0.0844(4) 0.6530(4) 0.0466(16) Uani d . 1 . .
    C C25 0.5839(5) 0.1123(5) 0.5715(5) 0.066(2) Uani d . 1 . .
    H H25 0.5396 0.0860 0.5288 0.079 Uiso calc R 1 . .
    C C26 0.6265(5) 0.1809(5) 0.5527(5) 0.071(2) Uani d . 1 . .
    H H26 0.6115 0.2011 0.4974 0.085 Uiso calc R 1 . .
    C C27 0.6910(5) 0.2178(5) 0.6176(5) 0.063(2) Uani d . 1 . .
    H H27 0.7200 0.2641 0.6074 0.076 Uiso calc R 1 . .
    C C28 0.7124(4) 0.1845(4) 0.6996(4) 0.0480(16) Uani d . 1 . .
    C C29 0.8930(5) 0.2784(5) 0.7065(6) 0.079(3) Uani d . 1 . .
    H H29A 0.9561 0.2902 0.7308 0.119 Uiso calc R 1 . .
    H H29B 0.8638 0.3227 0.6712 0.119 Uiso calc R 1 . .
    H H29C 0.8861 0.2303 0.6725 0.119 Uiso calc R 1 . .
    C C30 0.8508(5) 0.2659(4) 0.7767(5) 0.059(2) Uani d . 1 . .
    C C31 0.8787(5) 0.2951(4) 0.8578(6) 0.066(2) Uani d . 1 . .
    H H31 0.9277 0.3291 0.8810 0.079 Uiso calc R 1 . .
    C C32 0.8200(5) 0.2644(4) 0.8990(5) 0.059(2) Uani d . 1 . .
    C C33 0.8156(7) 0.2833(5) 0.9858(5) 0.086(3) Uani d . 1 . .
    H H33A 0.7685 0.2520 0.9974 0.128 Uiso calc R 1 . .
    H H33B 0.8030 0.3398 0.9894 0.128 Uiso calc R 1 . .
    H H33C 0.8723 0.2705 1.0270 0.128 Uiso calc R 1 . .
    C C34 0.3849(15) 0.4409(15) 0.889(2) 0.145(13) Uani d P 0.50 . .
    H H34A 0.4129 0.4076 0.9375 0.218 Uiso calc PR 0.50 . .
    H H34B 0.3277 0.4599 0.8926 0.218 Uiso calc PR 0.50 . .
    H H34C 0.4231 0.4862 0.8879 0.218 Uiso calc PR 0.50 . .
loop_
    _atom_site_aniso_label
    _atom_site_aniso_U_11
    _atom_site_aniso_U_22
    _atom_site_aniso_U_33
    _atom_site_aniso_U_12
    _atom_site_aniso_U_13
    _atom_site_aniso_U_23
    Gd1 0.02672(18) 0.0401(2) 0.0335(2) -0.00086(11) 0.01038(13) 0.00180(13)
    N1 0.030(3) 0.035(2) 0.042(3) -0.001(2) 0.013(2) 0.001(2)
    N2 0.027(3) 0.048(3) 0.040(3) 0.001(2) 0.015(2) 0.004(2)
    N3 0.030(3) 0.049(3) 0.045(3) 0.002(2) 0.014(2) 0.004(3)
    N4 0.029(2) 0.047(3) 0.033(3) 0.001(2) 0.010(2) 0.000(2)
    N5 0.026(2) 0.057(3) 0.046(3) 0.004(2) 0.011(2) -0.003(3)
    N6 0.042(3) 0.057(3) 0.057(4) 0.009(3) 0.019(3) 0.013(3)
    N7 0.041(3) 0.047(3) 0.037(3) 0.001(2) 0.010(2) 0.007(2)
    N8 0.050(3) 0.049(3) 0.046(3) -0.002(3) 0.015(3) 0.012(3)
    N9 0.050(3) 0.046(3) 0.047(3) -0.002(2) 0.009(3) 0.006(3)
    O1 0.034(2) 0.069(3) 0.041(3) -0.004(2) 0.016(2) -0.006(2)
    O2 0.062(4) 0.145(6) 0.049(4) -0.017(3) 0.027(3) -0.021(3)
    O3 0.030(2) 0.048(2) 0.058(3) 0.0023(17) 0.020(2) 0.011(2)
    O4 0.050(3) 0.062(3) 0.061(3) 0.010(2) 0.017(2) 0.026(3)
    O5 0.049(2) 0.047(2) 0.041(3) -0.010(2) 0.011(2) -0.002(2)
    O6 0.069(4) 0.074(3) 0.072(4) -0.017(3) -0.017(3) -0.013(3)
    O7 0.065(7) 0.117(10) 0.093(9) 0.016(6) 0.029(6) 0.068(8)
    O8 0.091(9) 0.095(9) 0.130(11) 0.010(7) 0.058(8) 0.068(8)
    O9 0.093(10) 0.154(14) 0.128(13) 0.028(10) 0.032(9) 0.027(11)
    O10 0.21(2) 0.19(2) 0.138(17) -0.011(16) 0.001(15) -0.008(15)
    O11 0.104(11) 0.197(17) 0.086(11) 0.012(11) 0.019(9) -0.038(12)
    O12 0.26(4) 0.53(6) 0.36(4) -0.24(4) 0.23(4) -0.28(5)
    C1 0.049(4) 0.058(4) 0.039(4) -0.010(3) 0.017(3) -0.007(3)
    C2 0.035(3) 0.043(3) 0.037(4) -0.006(3) 0.010(3) -0.003(3)
    C3 0.047(4) 0.056(4) 0.043(4) -0.008(3) 0.006(3) -0.003(3)
    C4 0.031(3) 0.046(4) 0.058(5) -0.002(3) 0.001(3) -0.002(3)
    C5 0.033(3) 0.043(3) 0.057(4) -0.001(3) 0.014(3) 0.000(3)
    C6 0.030(3) 0.032(3) 0.054(4) 0.006(2) 0.016(3) 0.014(3)
    C7 0.054(5) 0.135(8) 0.075(6) -0.033(5) 0.027(4) 0.015(6)
    C8 0.035(4) 0.091(5) 0.057(5) -0.003(3) 0.025(3) 0.011(4)
    C9 0.056(5) 0.095(6) 0.050(5) 0.007(4) 0.030(4) 0.006(4)
    C10 0.047(4) 0.067(4) 0.040(4) 0.006(3) 0.023(3) -0.001(3)
    C11 0.061(5) 0.091(6) 0.061(5) -0.001(4) 0.014(4) -0.027(5)
    C12 0.033(3) 0.046(3) 0.034(3) -0.003(3) 0.013(3) -0.003(3)
    C13 0.035(3) 0.048(3) 0.033(3) -0.007(3) 0.015(3) -0.006(3)
    C14 0.049(4) 0.047(4) 0.047(4) -0.006(3) 0.023(3) -0.001(3)
    C15 0.049(4) 0.066(5) 0.066(5) -0.025(3) 0.036(4) -0.014(4)
    C16 0.028(3) 0.061(4) 0.064(5) -0.005(3) 0.020(3) -0.011(4)
    C17 0.030(3) 0.050(4) 0.036(3) 0.002(3) 0.009(2) -0.005(3)
    C18 0.030(4) 0.144(10) 0.119(9) 0.004(4) -0.011(5) 0.029(7)
    C19 0.026(3) 0.091(6) 0.066(5) 0.017(4) 0.006(3) 0.004(5)
    C20 0.047(4) 0.086(6) 0.089(6) 0.028(4) 0.018(4) 0.027(5)
    C21 0.046(4) 0.067(5) 0.068(5) 0.022(4) 0.020(3) 0.017(4)
    C22 0.090(7) 0.067(6) 0.182(12) 0.028(5) 0.064(7) 0.059(7)
    C23 0.054(4) 0.051(4) 0.045(4) 0.004(3) 0.009(3) -0.011(3)
    C24 0.043(4) 0.055(4) 0.040(4) 0.009(3) 0.009(3) 0.004(3)
    C25 0.076(5) 0.072(5) 0.041(4) 0.005(4) 0.003(4) 0.007(4)
    C26 0.080(5) 0.083(6) 0.042(4) 0.003(5) 0.008(4) 0.015(4)
    C27 0.073(5) 0.066(5) 0.058(5) 0.009(4) 0.031(4) 0.026(4)
    C28 0.042(3) 0.055(4) 0.048(4) 0.007(3) 0.014(3) 0.013(3)
    C29 0.064(5) 0.082(6) 0.095(7) -0.012(4) 0.029(5) 0.031(5)
    C30 0.050(4) 0.052(4) 0.080(6) 0.003(3) 0.025(4) 0.025(4)
    C31 0.064(5) 0.051(4) 0.074(6) -0.015(4) 0.007(4) 0.013(4)
    C32 0.068(5) 0.045(4) 0.052(4) 0.000(3) -0.003(4) 0.009(3)
    C33 0.131(8) 0.057(5) 0.053(5) -0.012(5) 0.004(5) -0.008(4)
    C34 0.055(13) 0.15(3) 0.21(4) -0.018(13) 0.014(17) 0.05(2)
_geom_special_details
;
 All esds (except the esd in the dihedral angle between two l.s. planes)
 are estimated using the full covariance matrix.  The cell esds are taken
 into account individually in the estimation of esds in distances, angles
 and torsion angles; correlations between esds in cell parameters are only
 used when they are defined by crystal symmetry.  An approximate (isotropic)
 treatment of cell esds is used for estimating esds involving l.s. planes.
;
loop_
    _geom_bond_atom_site_label_1
    _geom_bond_atom_site_label_2
    _geom_bond_site_symmetry_2
    _geom_bond_distance
    _geom_bond_publ_flag
    Gd1 O3 . 2.320(4) ?
    Gd1 O1 . 2.343(4) ?
    Gd1 O5 . 2.372(4) ?
    Gd1 N4 . 2.512(5) ?
    Gd1 N7 . 2.546(5) ?
    Gd1 N1 . 2.563(4) ?
    Gd1 N6 . 2.601(5) ?
    Gd1 N3 . 2.659(5) ?
    Gd1 N9 . 2.742(5) ?
    N1 C2 . 1.329(7) ?
    N1 C6 . 1.334(7) ?
    N2 N3 . 1.377(7) ?
    N2 C8 . 1.377(8) ?
    N2 C6 . 1.387(8) ?
    N3 C10 . 1.339(8) ?
    N4 C17 . 1.326(7) ?
    N4 C13 . 1.348(8) ?
    N5 C19 . 1.368(8) ?
    N5 N6 . 1.381(7) ?
    N5 C17 . 1.403(7) ?
    N6 C21 . 1.321(8) ?
    N7 C28 . 1.321(8) ?
    N7 C24 . 1.345(8) ?
    N8 C30 . 1.353(9) ?
    N8 N9 . 1.388(8) ?
    N8 C28 . 1.409(8) ?
    N9 C32 . 1.350(8) ?
    O1 C1 . 1.260(7) ?
    O2 C1 . 1.226(8) ?
    O3 C12 . 1.275(7) ?
    O4 C12 . 1.223(7) ?
    O5 C23 . 1.265(7) ?
    O6 C23 . 1.232(7) ?
    O7 H7D . 0.8500 ?
    O7 H7E . 0.8501 ?
    O8 H8A . 0.8500 ?
    O8 H8B . 0.8501 ?
    O9 H9A . 0.8500 ?
    O9 H9B . 0.8500 ?
    O10 H10A . 0.8500 ?
    O10 H10B . 0.8499 ?
    O11 C34 . 1.44(3) ?
    O11 H11 . 0.8200 ?
    O12 H12A . 0.8501 ?
    O12 H12B . 0.8400 ?
    C1 C2 . 1.520(9) ?
    C2 C3 . 1.403(8) ?
    C3 C4 . 1.379(9) ?
    C3 H3 . 0.9300 ?
    C4 C5 . 1.357(9) ?
    C4 H4 . 0.9300 ?
    C5 C6 . 1.400(8) ?
    C5 H5 . 0.9300 ?
    C7 C8 . 1.525(9) ?
    C7 H7A . 0.9600 ?
    C7 H7B . 0.9600 ?
    C7 H7C . 0.9600 ?
    C8 C9 . 1.349(10) ?
    C9 C10 . 1.386(9) ?
    C9 H9 . 0.9300 ?
    C10 C11 . 1.483(9) ?
    C11 H11A . 0.9600 ?
    C11 H11B . 0.9600 ?
    C11 H11C . 0.9600 ?
    C12 C13 . 1.522(8) ?
    C13 C14 . 1.367(8) ?
    C14 C15 . 1.380(9) ?
    C14 H14 . 0.9300 ?
    C15 C16 . 1.375(9) ?
    C15 H15 . 0.9300 ?
    C16 C17 . 1.391(9) ?
    C16 H16 . 0.9300 ?
    C18 C19 . 1.536(11) ?
    C18 H18A . 0.9600 ?
    C18 H18B . 0.9600 ?
    C18 H18C . 0.9600 ?
    C19 C20 . 1.351(11) ?
    C20 C21 . 1.393(10) ?
    C20 H20 . 0.9300 ?
    C21 C22 . 1.494(11) ?
    C22 H22A . 0.9600 ?
    C22 H22B . 0.9600 ?
    C22 H22C . 0.9600 ?
    C23 C24 . 1.518(10) ?
    C24 C25 . 1.359(9) ?
    C25 C26 . 1.395(11) ?
    C25 H25 . 0.9300 ?
    C26 C27 . 1.368(10) ?
    C26 H26 . 0.9300 ?
    C27 C28 . 1.400(9) ?
    C27 H27 . 0.9300 ?
    C29 C30 . 1.502(11) ?
    C29 H29A . 0.9600 ?
    C29 H29B . 0.9600 ?
    C29 H29C . 0.9600 ?
    C30 C31 . 1.361(11) ?
    C31 C32 . 1.385(11) ?
    C31 H31 . 0.9300 ?
    C32 C33 . 1.482(11) ?
    C33 H33A . 0.9600 ?
    C33 H33B . 0.9600 ?
    C33 H33C . 0.9600 ?
    C34 H34A . 0.9600 ?
    C34 H34B . 0.9600 ?
    C34 H34C . 0.9600 ?
loop_
    _geom_angle_atom_site_label_1
    _geom_angle_atom_site_label_2
    _geom_angle_atom_site_label_3
    _geom_angle_site_symmetry_1
    _geom_angle_site_symmetry_3
    _geom_angle
    _geom_angle_publ_flag
    O3 Gd1 O1 . . 83.26(16) ?
    O3 Gd1 O5 . . 87.15(14) ?
    O1 Gd1 O5 . . 141.23(14) ?
    O3 Gd1 N4 . . 65.55(14) ?
    O1 Gd1 N4 . . 74.60(15) ?
    O5 Gd1 N4 . . 67.26(15) ?
    O3 Gd1 N7 . . 136.58(16) ?
    O1 Gd1 N7 . . 139.55(17) ?
    O5 Gd1 N7 . . 63.68(15) ?
    N4 Gd1 N7 . . 122.31(15) ?
    O3 Gd1 N1 . . 73.43(15) ?
    O1 Gd1 N1 . . 64.52(14) ?
    O5 Gd1 N1 . . 146.42(15) ?
    N4 Gd1 N1 . . 124.37(15) ?
    N7 Gd1 N1 . . 113.28(16) ?
    O3 Gd1 N6 . . 126.86(16) ?
    O1 Gd1 N6 . . 79.98(16) ?
    O5 Gd1 N6 . . 76.13(17) ?
    N4 Gd1 N6 . . 61.43(16) ?
    N7 Gd1 N6 . . 78.75(17) ?
    N1 Gd1 N6 . . 137.39(17) ?
    O3 Gd1 N3 . . 77.70(15) ?
    O1 Gd1 N3 . . 124.68(15) ?
    O5 Gd1 N3 . . 89.28(15) ?
    N4 Gd1 N3 . . 136.50(15) ?
    N7 Gd1 N3 . . 70.93(16) ?
    N1 Gd1 N3 . . 60.34(15) ?
    N6 Gd1 N3 . . 149.67(16) ?
    O3 Gd1 N9 . . 141.25(15) ?
    O1 Gd1 N9 . . 84.22(16) ?
    O5 Gd1 N9 . . 123.70(15) ?
    N4 Gd1 N9 . . 143.76(16) ?
    N7 Gd1 N9 . . 60.52(16) ?
    N1 Gd1 N9 . . 68.06(15) ?
    N6 Gd1 N9 . . 86.43(16) ?
    N3 Gd1 N9 . . 79.74(16) ?
    C2 N1 C6 . . 119.2(5) ?
    C2 N1 Gd1 . . 115.7(4) ?
    C6 N1 Gd1 . . 124.8(4) ?
    N3 N2 C8 . . 110.0(5) ?
    N3 N2 C6 . . 118.2(5) ?
    C8 N2 C6 . . 130.9(5) ?
    C10 N3 N2 . . 105.9(5) ?
    C10 N3 Gd1 . . 134.3(4) ?
    N2 N3 Gd1 . . 115.0(4) ?
    C17 N4 C13 . . 117.7(5) ?
    C17 N4 Gd1 . . 124.8(4) ?
    C13 N4 Gd1 . . 117.3(3) ?
    C19 N5 N6 . . 109.9(6) ?
    C19 N5 C17 . . 131.5(6) ?
    N6 N5 C17 . . 118.0(5) ?
    C21 N6 N5 . . 106.2(5) ?
    C21 N6 Gd1 . . 134.3(5) ?
    N5 N6 Gd1 . . 115.4(3) ?
    C28 N7 C24 . . 118.1(5) ?
    C28 N7 Gd1 . . 123.5(4) ?
    C24 N7 Gd1 . . 118.4(4) ?
    C30 N8 N9 . . 111.0(6) ?
    C30 N8 C28 . . 132.7(6) ?
    N9 N8 C28 . . 115.6(5) ?
    C32 N9 N8 . . 104.0(6) ?
    C32 N9 Gd1 . . 132.3(4) ?
    N8 N9 Gd1 . . 107.7(4) ?
    C1 O1 Gd1 . . 126.5(4) ?
    C12 O3 Gd1 . . 125.9(4) ?
    C23 O5 Gd1 . . 125.7(4) ?
    H7D O7 H7E . . 108.2 ?
    H8A O8 H8B . . 109.0 ?
    H9A O9 H9B . . 108.8 ?
    H10A O10 H10B . . 107.8 ?
    C34 O11 H11 . . 109.5 ?
    H12A O12 H12B . . 107.6 ?
    O2 C1 O1 . . 127.3(7) ?
    O2 C1 C2 . . 118.1(6) ?
    O1 C1 C2 . . 114.6(6) ?
    N1 C2 C3 . . 122.3(6) ?
    N1 C2 C1 . . 115.8(5) ?
    C3 C2 C1 . . 121.8(6) ?
    C4 C3 C2 . . 117.5(6) ?
    C4 C3 H3 . . 121.2 ?
    C2 C3 H3 . . 121.2 ?
    C5 C4 C3 . . 120.5(6) ?
    C5 C4 H4 . . 119.7 ?
    C3 C4 H4 . . 119.7 ?
    C4 C5 C6 . . 118.7(6) ?
    C4 C5 H5 . . 120.6 ?
    C6 C5 H5 . . 120.6 ?
    N1 C6 N2 . . 114.3(5) ?
    N1 C6 C5 . . 121.6(6) ?
    N2 C6 C5 . . 124.0(6) ?
    C8 C7 H7A . . 109.5 ?
    C8 C7 H7B . . 109.5 ?
    H7A C7 H7B . . 109.5 ?
    C8 C7 H7C . . 109.5 ?
    H7A C7 H7C . . 109.5 ?
    H7B C7 H7C . . 109.5 ?
    C9 C8 N2 . . 106.4(6) ?
    C9 C8 C7 . . 127.9(7) ?
    N2 C8 C7 . . 125.5(7) ?
    C8 C9 C10 . . 108.0(6) ?
    C8 C9 H9 . . 126.0 ?
    C10 C9 H9 . . 126.0 ?
    N3 C10 C9 . . 109.7(6) ?
    N3 C10 C11 . . 121.9(6) ?
    C9 C10 C11 . . 128.2(7) ?
    C10 C11 H11A . . 109.5 ?
    C10 C11 H11B . . 109.5 ?
    H11A C11 H11B . . 109.5 ?
    C10 C11 H11C . . 109.5 ?
    H11A C11 H11C . . 109.5 ?
    H11B C11 H11C . . 109.5 ?
    O4 C12 O3 . . 125.0(5) ?
    O4 C12 C13 . . 120.0(5) ?
    O3 C12 C13 . . 114.8(5) ?
    N4 C13 C14 . . 123.2(5) ?
    N4 C13 C12 . . 114.2(5) ?
    C14 C13 C12 . . 122.4(6) ?
    C13 C14 C15 . . 118.2(6) ?
    C13 C14 H14 . . 120.9 ?
    C15 C14 H14 . . 120.9 ?
    C16 C15 C14 . . 119.9(6) ?
    C16 C15 H15 . . 120.0 ?
    C14 C15 H15 . . 120.0 ?
    C15 C16 C17 . . 117.9(6) ?
    C15 C16 H16 . . 121.1 ?
    C17 C16 H16 . . 121.1 ?
    N4 C17 C16 . . 123.1(6) ?
    N4 C17 N5 . . 114.1(5) ?
    C16 C17 N5 . . 122.8(5) ?
    C19 C18 H18A . . 109.5 ?
    C19 C18 H18B . . 109.5 ?
    H18A C18 H18B . . 109.5 ?
    C19 C18 H18C . . 109.5 ?
    H18A C18 H18C . . 109.5 ?
    H18B C18 H18C . . 109.5 ?
    C20 C19 N5 . . 106.5(6) ?
    C20 C19 C18 . . 128.8(7) ?
    N5 C19 C18 . . 124.7(7) ?
    C19 C20 C21 . . 107.6(6) ?
    C19 C20 H20 . . 126.2 ?
    C21 C20 H20 . . 126.2 ?
    N6 C21 C20 . . 109.8(7) ?
    N6 C21 C22 . . 122.6(6) ?
    C20 C21 C22 . . 127.4(7) ?
    C21 C22 H22A . . 109.5 ?
    C21 C22 H22B . . 109.5 ?
    H22A C22 H22B . . 109.5 ?
    C21 C22 H22C . . 109.5 ?
    H22A C22 H22C . . 109.5 ?
    H22B C22 H22C . . 109.5 ?
    O6 C23 O5 . . 125.5(7) ?
    O6 C23 C24 . . 119.6(6) ?
    O5 C23 C24 . . 114.9(5) ?
    N7 C24 C25 . . 123.0(7) ?
    N7 C24 C23 . . 113.5(5) ?
    C25 C24 C23 . . 123.4(6) ?
    C24 C25 C26 . . 119.2(7) ?
    C24 C25 H25 . . 120.4 ?
    C26 C25 H25 . . 120.4 ?
    C27 C26 C25 . . 118.4(7) ?
    C27 C26 H26 . . 120.8 ?
    C25 C26 H26 . . 120.8 ?
    C26 C27 C28 . . 118.8(7) ?
    C26 C27 H27 . . 120.6 ?
    C28 C27 H27 . . 120.6 ?
    N7 C28 C27 . . 122.6(6) ?
    N7 C28 N8 . . 115.0(5) ?
    C27 C28 N8 . . 122.4(6) ?
    C30 C29 H29A . . 109.5 ?
    C30 C29 H29B . . 109.5 ?
    H29A C29 H29B . . 109.5 ?
    C30 C29 H29C . . 109.5 ?
    H29A C29 H29C . . 109.5 ?
    H29B C29 H29C . . 109.5 ?
    N8 C30 C31 . . 107.3(7) ?
    N8 C30 C29 . . 124.4(8) ?
    C31 C30 C29 . . 128.3(7) ?
    C30 C31 C32 . . 106.6(7) ?
    C30 C31 H31 . . 126.7 ?
    C32 C31 H31 . . 126.7 ?
    N9 C32 C31 . . 111.0(7) ?
    N9 C32 C33 . . 120.5(8) ?
    C31 C32 C33 . . 128.3(7) ?
    C32 C33 H33A . . 109.5 ?
    C32 C33 H33B . . 109.5 ?
    H33A C33 H33B . . 109.5 ?
    C32 C33 H33C . . 109.5 ?
    H33A C33 H33C . . 109.5 ?
    H33B C33 H33C . . 109.5 ?
    O11 C34 H34A . . 109.5 ?
    O11 C34 H34B . . 109.5 ?
    H34A C34 H34B . . 109.5 ?
    O11 C34 H34C . . 109.5 ?
    H34A C34 H34C . . 109.5 ?
    H34B C34 H34C . . 109.5 ?
loop_
    _geom_torsion_atom_site_label_1
    _geom_torsion_atom_site_label_2
    _geom_torsion_atom_site_label_3
    _geom_torsion_atom_site_label_4
    _geom_torsion_site_symmetry_1
    _geom_torsion_site_symmetry_2
    _geom_torsion_site_symmetry_3
    _geom_torsion_site_symmetry_4
    _geom_torsion
    _geom_torsion_publ_flag
    O3 Gd1 N1 C2 . . . . -78.6(4) ?
    O1 Gd1 N1 C2 . . . . 11.7(4) ?
    O5 Gd1 N1 C2 . . . . -135.8(4) ?
    N4 Gd1 N1 C2 . . . . -35.2(5) ?
    N7 Gd1 N1 C2 . . . . 147.2(4) ?
    N6 Gd1 N1 C2 . . . . 48.3(5) ?
    N3 Gd1 N1 C2 . . . . -163.7(5) ?
    N9 Gd1 N1 C2 . . . . 105.9(4) ?
    O3 Gd1 N1 C6 . . . . 96.7(5) ?
    O1 Gd1 N1 C6 . . . . -173.0(5) ?
    O5 Gd1 N1 C6 . . . . 39.5(6) ?
    N4 Gd1 N1 C6 . . . . 140.1(4) ?
    N7 Gd1 N1 C6 . . . . -37.5(5) ?
    N6 Gd1 N1 C6 . . . . -136.4(4) ?
    N3 Gd1 N1 C6 . . . . 11.6(4) ?
    N9 Gd1 N1 C6 . . . . -78.9(5) ?
    C8 N2 N3 C10 . . . . 1.2(7) ?
    C6 N2 N3 C10 . . . . -169.1(5) ?
    C8 N2 N3 Gd1 . . . . -157.8(4) ?
    C6 N2 N3 Gd1 . . . . 31.9(6) ?
    O3 Gd1 N3 C10 . . . . 109.9(6) ?
    O1 Gd1 N3 C10 . . . . -177.4(6) ?
    O5 Gd1 N3 C10 . . . . 22.6(6) ?
    N4 Gd1 N3 C10 . . . . 77.5(6) ?
    N7 Gd1 N3 C10 . . . . -39.7(6) ?
    N1 Gd1 N3 C10 . . . . -172.4(7) ?
    N6 Gd1 N3 C10 . . . . -37.6(8) ?
    N9 Gd1 N3 C10 . . . . -101.9(6) ?
    O3 Gd1 N3 N2 . . . . -98.9(4) ?
    O1 Gd1 N3 N2 . . . . -26.2(4) ?
    O5 Gd1 N3 N2 . . . . 173.8(4) ?
    N4 Gd1 N3 N2 . . . . -131.3(4) ?
    N7 Gd1 N3 N2 . . . . 111.5(4) ?
    N1 Gd1 N3 N2 . . . . -21.2(3) ?
    N6 Gd1 N3 N2 . . . . 113.6(4) ?
    N9 Gd1 N3 N2 . . . . 49.3(4) ?
    O3 Gd1 N4 C17 . . . . -168.9(5) ?
    O1 Gd1 N4 C17 . . . . 101.6(5) ?
    O5 Gd1 N4 C17 . . . . -71.3(4) ?
    N7 Gd1 N4 C17 . . . . -37.8(5) ?
    N1 Gd1 N4 C17 . . . . 144.8(4) ?
    N6 Gd1 N4 C17 . . . . 14.8(4) ?
    N3 Gd1 N4 C17 . . . . -133.9(4) ?
    N9 Gd1 N4 C17 . . . . 45.1(6) ?
    O3 Gd1 N4 C13 . . . . 6.0(4) ?
    O1 Gd1 N4 C13 . . . . -83.5(4) ?
    O5 Gd1 N4 C13 . . . . 103.6(4) ?
    N7 Gd1 N4 C13 . . . . 137.1(4) ?
    N1 Gd1 N4 C13 . . . . -40.3(5) ?
    N6 Gd1 N4 C13 . . . . -170.3(5) ?
    N3 Gd1 N4 C13 . . . . 41.1(5) ?
    N9 Gd1 N4 C13 . . . . -139.9(4) ?
    C19 N5 N6 C21 . . . . 0.6(8) ?
    C17 N5 N6 C21 . . . . -171.4(6) ?
    C19 N5 N6 Gd1 . . . . -159.8(5) ?
    C17 N5 N6 Gd1 . . . . 28.2(7) ?
    O3 Gd1 N6 C21 . . . . -178.4(6) ?
    O1 Gd1 N6 C21 . . . . 108.0(7) ?
    O5 Gd1 N6 C21 . . . . -102.8(7) ?
    N4 Gd1 N6 C21 . . . . -174.2(7) ?
    N7 Gd1 N6 C21 . . . . -37.4(7) ?
    N1 Gd1 N6 C21 . . . . 74.9(7) ?
    N3 Gd1 N6 C21 . . . . -39.4(8) ?
    N9 Gd1 N6 C21 . . . . 23.2(7) ?
    O3 Gd1 N6 N5 . . . . -25.1(5) ?
    O1 Gd1 N6 N5 . . . . -98.7(4) ?
    O5 Gd1 N6 N5 . . . . 50.5(4) ?
    N4 Gd1 N6 N5 . . . . -20.9(4) ?
    N7 Gd1 N6 N5 . . . . 115.9(4) ?
    N1 Gd1 N6 N5 . . . . -131.9(4) ?
    N3 Gd1 N6 N5 . . . . 113.9(5) ?
    N9 Gd1 N6 N5 . . . . 176.5(4) ?
    O3 Gd1 N7 C28 . . . . -117.8(5) ?
    O1 Gd1 N7 C28 . . . . 49.9(6) ?
    O5 Gd1 N7 C28 . . . . -170.6(5) ?
    N4 Gd1 N7 C28 . . . . 154.8(5) ?
    N1 Gd1 N7 C28 . . . . -27.6(5) ?
    N6 Gd1 N7 C28 . . . . 109.4(5) ?
    N3 Gd1 N7 C28 . . . . -71.7(5) ?
    N9 Gd1 N7 C28 . . . . 17.1(5) ?
    O3 Gd1 N7 C24 . . . . 63.2(5) ?
    O1 Gd1 N7 C24 . . . . -129.2(4) ?
    O5 Gd1 N7 C24 . . . . 10.3(4) ?
    N4 Gd1 N7 C24 . . . . -24.3(5) ?
    N1 Gd1 N7 C24 . . . . 153.4(4) ?
    N6 Gd1 N7 C24 . . . . -69.6(5) ?
    N3 Gd1 N7 C24 . . . . 109.3(5) ?
    N9 Gd1 N7 C24 . . . . -161.9(5) ?
    C30 N8 N9 C32 . . . . 2.7(7) ?
    C28 N8 N9 C32 . . . . -168.8(5) ?
    C30 N8 N9 Gd1 . . . . -141.2(4) ?
    C28 N8 N9 Gd1 . . . . 47.2(6) ?
    O3 Gd1 N9 C32 . . . . -31.7(8) ?
    O1 Gd1 N9 C32 . . . . 39.9(7) ?
    O5 Gd1 N9 C32 . . . . -169.1(6) ?
    N4 Gd1 N9 C32 . . . . 93.8(7) ?
    N7 Gd1 N9 C32 . . . . -160.7(7) ?
    N1 Gd1 N9 C32 . . . . -24.9(7) ?
    N6 Gd1 N9 C32 . . . . 120.2(7) ?
    N3 Gd1 N9 C32 . . . . -86.9(7) ?
    O3 Gd1 N9 N8 . . . . 97.7(4) ?
    O1 Gd1 N9 N8 . . . . 169.4(4) ?
    O5 Gd1 N9 N8 . . . . -39.6(4) ?
    N4 Gd1 N9 N8 . . . . -136.7(3) ?
    N7 Gd1 N9 N8 . . . . -31.2(3) ?
    N1 Gd1 N9 N8 . . . . 104.6(4) ?
    N6 Gd1 N9 N8 . . . . -110.3(4) ?
    N3 Gd1 N9 N8 . . . . 42.6(4) ?
    O3 Gd1 O1 C1 . . . . 58.6(5) ?
    O5 Gd1 O1 C1 . . . . 135.4(5) ?
    N4 Gd1 O1 C1 . . . . 125.0(6) ?
    N7 Gd1 O1 C1 . . . . -112.9(5) ?
    N1 Gd1 O1 C1 . . . . -16.3(5) ?
    N6 Gd1 O1 C1 . . . . -172.1(6) ?
    N3 Gd1 O1 C1 . . . . -11.4(6) ?
    N9 Gd1 O1 C1 . . . . -84.7(5) ?
    O1 Gd1 O3 C12 . . . . 62.6(5) ?
    O5 Gd1 O3 C12 . . . . -79.8(5) ?
    N4 Gd1 O3 C12 . . . . -13.5(4) ?
    N7 Gd1 O3 C12 . . . . -125.5(5) ?
    N1 Gd1 O3 C12 . . . . 128.0(5) ?
    N6 Gd1 O3 C12 . . . . -9.5(5) ?
    N3 Gd1 O3 C12 . . . . -169.7(5) ?
    N9 Gd1 O3 C12 . . . . 134.6(4) ?
    O3 Gd1 O5 C23 . . . . -165.5(5) ?
    O1 Gd1 O5 C23 . . . . 119.0(5) ?
    N4 Gd1 O5 C23 . . . . 129.9(5) ?
    N7 Gd1 O5 C23 . . . . -18.7(5) ?
    N1 Gd1 O5 C23 . . . . -111.7(5) ?
    N6 Gd1 O5 C23 . . . . 65.4(5) ?
    N3 Gd1 O5 C23 . . . . -87.7(5) ?
    N9 Gd1 O5 C23 . . . . -10.6(6) ?
    Gd1 O1 C1 O2 . . . . -163.4(7) ?
    Gd1 O1 C1 C2 . . . . 17.6(8) ?
    C6 N1 C2 C3 . . . . 0.6(9) ?
    Gd1 N1 C2 C3 . . . . 176.1(5) ?
    C6 N1 C2 C1 . . . . 175.8(5) ?
    Gd1 N1 C2 C1 . . . . -8.6(7) ?
    O2 C1 C2 N1 . . . . 176.9(7) ?
    O1 C1 C2 N1 . . . . -4.1(9) ?
    O2 C1 C2 C3 . . . . -7.8(10) ?
    O1 C1 C2 C3 . . . . 171.2(6) ?
    N1 C2 C3 C4 . . . . 1.7(9) ?
    C1 C2 C3 C4 . . . . -173.3(6) ?
    C2 C3 C4 C5 . . . . -1.7(9) ?
    C3 C4 C5 C6 . . . . -0.4(9) ?
    C2 N1 C6 N2 . . . . 174.7(5) ?
    Gd1 N1 C6 N2 . . . . -0.4(7) ?
    C2 N1 C6 C5 . . . . -2.8(9) ?
    Gd1 N1 C6 C5 . . . . -178.0(4) ?
    N3 N2 C6 N1 . . . . -21.7(7) ?
    C8 N2 C6 N1 . . . . 170.5(6) ?
    N3 N2 C6 C5 . . . . 155.8(5) ?
    C8 N2 C6 C5 . . . . -12.0(10) ?
    C4 C5 C6 N1 . . . . 2.8(9) ?
    C4 C5 C6 N2 . . . . -174.5(6) ?
    N3 N2 C8 C9 . . . . -0.5(8) ?
    C6 N2 C8 C9 . . . . 168.1(6) ?
    N3 N2 C8 C7 . . . . 175.3(7) ?
    C6 N2 C8 C7 . . . . -16.1(12) ?
    N2 C8 C9 C10 . . . . -0.3(9) ?
    C7 C8 C9 C10 . . . . -176.0(8) ?
    N2 N3 C10 C9 . . . . -1.3(7) ?
    Gd1 N3 C10 C9 . . . . 151.6(5) ?
    N2 N3 C10 C11 . . . . 174.9(6) ?
    Gd1 N3 C10 C11 . . . . -32.1(10) ?
    C8 C9 C10 N3 . . . . 1.0(9) ?
    C8 C9 C10 C11 . . . . -174.9(7) ?
    Gd1 O3 C12 O4 . . . . -166.0(5) ?
    Gd1 O3 C12 C13 . . . . 18.1(7) ?
    C17 N4 C13 C14 . . . . -0.5(9) ?
    Gd1 N4 C13 C14 . . . . -175.8(5) ?
    C17 N4 C13 C12 . . . . 174.9(5) ?
    Gd1 N4 C13 C12 . . . . -0.4(6) ?
    O4 C12 C13 N4 . . . . 173.6(6) ?
    O3 C12 C13 N4 . . . . -10.2(7) ?
    O4 C12 C13 C14 . . . . -10.9(9) ?
    O3 C12 C13 C14 . . . . 165.2(6) ?
    N4 C13 C14 C15 . . . . 0.7(9) ?
    C12 C13 C14 C15 . . . . -174.3(6) ?
    C13 C14 C15 C16 . . . . -0.2(10) ?
    C14 C15 C16 C17 . . . . -0.5(10) ?
    C13 N4 C17 C16 . . . . -0.2(9) ?
    Gd1 N4 C17 C16 . . . . 174.7(5) ?
    C13 N4 C17 N5 . . . . 178.7(5) ?
    Gd1 N4 C17 N5 . . . . -6.4(7) ?
    C15 C16 C17 N4 . . . . 0.7(10) ?
    C15 C16 C17 N5 . . . . -178.1(6) ?
    C19 N5 C17 N4 . . . . 174.7(7) ?
    N6 N5 C17 N4 . . . . -15.4(8) ?
    C19 N5 C17 C16 . . . . -6.4(11) ?
    N6 N5 C17 C16 . . . . 163.5(6) ?
    N6 N5 C19 C20 . . . . -1.2(9) ?
    C17 N5 C19 C20 . . . . 169.4(7) ?
    N6 N5 C19 C18 . . . . 179.2(8) ?
    C17 N5 C19 C18 . . . . -10.2(13) ?
    N5 C19 C20 C21 . . . . 1.3(10) ?
    C18 C19 C20 C21 . . . . -179.2(9) ?
    N5 N6 C21 C20 . . . . 0.2(8) ?
    Gd1 N6 C21 C20 . . . . 155.2(6) ?
    N5 N6 C21 C22 . . . . 175.4(8) ?
    Gd1 N6 C21 C22 . . . . -29.6(12) ?
    C19 C20 C21 N6 . . . . -0.9(10) ?
    C19 C20 C21 C22 . . . . -175.9(9) ?
    Gd1 O5 C23 O6 . . . . -159.2(6) ?
    Gd1 O5 C23 C24 . . . . 23.5(8) ?
    C28 N7 C24 C25 . . . . -0.3(10) ?
    Gd1 N7 C24 C25 . . . . 178.8(6) ?
    C28 N7 C24 C23 . . . . 176.9(6) ?
    Gd1 N7 C24 C23 . . . . -4.0(7) ?
    O6 C23 C24 N7 . . . . 171.6(6) ?
    O5 C23 C24 N7 . . . . -11.0(9) ?
    O6 C23 C24 C25 . . . . -11.2(11) ?
    O5 C23 C24 C25 . . . . 166.2(7) ?
    N7 C24 C25 C26 . . . . -0.1(12) ?
    C23 C24 C25 C26 . . . . -177.1(7) ?
    C24 C25 C26 C27 . . . . -0.3(12) ?
    C25 C26 C27 C28 . . . . 1.0(12) ?
    C24 N7 C28 C27 . . . . 1.2(10) ?
    Gd1 N7 C28 C27 . . . . -177.9(5) ?
    C24 N7 C28 N8 . . . . 179.4(6) ?
    Gd1 N7 C28 N8 . . . . 0.3(8) ?
    C26 C27 C28 N7 . . . . -1.5(11) ?
    C26 C27 C28 N8 . . . . -179.6(7) ?
    C30 N8 C28 N7 . . . . 155.9(7) ?
    N9 N8 C28 N7 . . . . -34.9(8) ?
    C30 N8 C28 C27 . . . . -25.9(11) ?
    N9 N8 C28 C27 . . . . 143.3(6) ?
    N9 N8 C30 C31 . . . . -1.7(8) ?
    C28 N8 C30 C31 . . . . 167.9(7) ?
    N9 N8 C30 C29 . . . . 176.0(6) ?
    C28 N8 C30 C29 . . . . -14.4(12) ?
    N8 C30 C31 C32 . . . . -0.1(8) ?
    C29 C30 C31 C32 . . . . -177.6(7) ?
    N8 N9 C32 C31 . . . . -2.7(7) ?
    Gd1 N9 C32 C31 . . . . 128.0(6) ?
    N8 N9 C32 C33 . . . . 173.5(6) ?
    Gd1 N9 C32 C33 . . . . -55.8(10) ?
    C30 C31 C32 N9 . . . . 1.8(9) ?
    C30 C31 C32 C33 . . . . -174.0(7) ?
loop_
    _geom_hbond_atom_site_label_D
    _geom_hbond_atom_site_label_H
    _geom_hbond_atom_site_label_A
    _geom_hbond_site_symmetry_A
    _geom_hbond_distance_DH
    _geom_hbond_distance_HA
    _geom_hbond_distance_DA
    _geom_hbond_angle_DHA
    O7 H7D O8 . 0.85 2.23 3.074(19) 172
    O7 H7E O2 4_565 0.85 2.07 2.914(13) 172
    O8 H8A O4 3_657 0.85 1.96 2.740(11) 153
    O8 H8B O11 . 0.85 2.15 2.93(2) 153
    O9 H9A O8 . 0.85 1.81 2.633(18) 162
    O9 H9B O6 2_556 0.85 1.94 2.765(17) 162
    O10 H10A O7 . 0.85 2.07 2.64(2) 124
    O11 H11 O2 4_565 0.82 2.14 2.664(17) 122
    O12 H12A O6 3_656 0.85 2.15 2.89(3) 146
    O12 H12B O9 4_665 0.84 1.74 2.49(5) 147
    O12 H12B O8 4_665 0.85 2.47 3.12(4) 133
data_global
_journal_date_recd_electronic     2008-01-07
_journal_date_accepted     2008-01-18
_journal_name_full     'Acta Crystallographica, Section E'
_journal_year     2008
_journal_volume     64
_journal_issue      2
_journal_page_first     m407
_journal_page_last     m407
_journal_paper_category     QM
_journal_coeditor_code     OM2208
_publ_contact_author_name     'Yin, Xian-Hong'
_publ_contact_author_address
;
College of Chemistry and Ecological Engineering
Guangxi University for Nationalities
Nanning 530006
People's Republic of China
;
_publ_contact_author_email     yxhphd@163.com
_publ_contact_author_fax     '0086-771-3262396'
_publ_contact_author_phone     '0086-771-3262396'
_publ_section_title
;
Tris[6-(3,5-dimethyl-1<i>H</i>-pyrazol-1-yl)picolinato]gadolinium(III) methanol
hemisolvate 2.5-hydrate
;
loop_
    _publ_author_name
    _publ_author_address
    'Kai, Zhao'
;
College of Chemistry and Ecological Engineering
Guangxi University for Nationalities
Nanning 530006
People's Republic of China
and
College of Chemistry and Chemical Engineering
Guangxi University
Nanning 530004
People's Republic of China
;
    'Yin, Xian-Hong'
;
College of Chemistry and Ecological Engineering
Guangxi University for Nationalities
Nanning 530006
People's Republic of China
;
    'Yu, Feng'
;
College of Chemistry and Ecological Engineering
Guangxi University for Nationalities
Nanning 530006
People's Republic of China
;
    'Jie, Zhu'
;
College of Chemistry and Chemical Engineering
Guangxi University
Nanning 530004
People's Republic of China
;
    'Lin, Cui-Wu'
;
College of Chemistry and Chemical Engineering
Guangxi University
Nanning 530004
People's Republic of China
;
    'Zhuang, Yue'
;
College of Chemistry and Ecological Engineering
Guangxi University for Nationalities
Nanning 530006
People's Republic of China
;
