# Supplementary material for: Tris[6-(3,5-dimethyl-1H-pyrazol-1-yl)picolinato]gadolinium(III) methanol hemisolvate 2.5-hydrate
Source: Acta Crystallogr Sect E Struct Rep Online. 2008 Jan 25;64(Pt 2):m407. doi: 10.1107/S1600536808001931 (PMC2960314; doi:10.1107/S1600536808001931)
Supplement: Supplementary file 2 [file e-64-0m407-Isup2.hkl]

# 
# h,k,l, Fc-squared, Fo-squared, sigma(Fo-squared) and status flag 
# 
data_I
_shelx_title ' 071229f in P2(1)/n' 
_shelx_refln_list_code          4 
_shelx_F_calc_maximum      413.65 
_exptl_crystal_F_000      1748.00 
_reflns_d_resolution_high  0.8406 
 
loop_ 
 _symmetry_equiv_pos_as_xyz 
 'x, y, z' 
 '-x+1/2, y+1/2, -z+1/2' 
 '-x, -y, -z' 
 'x-1/2, -y-1/2, z-1/2' 
 
_cell_length_a    15.5217 
_cell_length_b    16.5515 
_cell_length_c    16.4337 
_cell_angle_alpha  90.000 
_cell_angle_beta  107.434 
_cell_angle_gamma  90.000 
 
_shelx_F_squared_multiplier     1.000 
 
loop_ 
 _refln_index_h 
 _refln_index_k 
 _refln_index_l 
 _refln_F_squared_calc 
 _refln_F_squared_meas 
 _refln_F_squared_sigma 
 _refln_observed_status 
   2   0   0    32109.58    40561.75   1602.24 o 
   4   0   0    12990.69    16180.97    402.81 o 
   6   0   0     4013.66     3130.35    118.52 o 
   8   0   0     5729.38     7181.32    234.62 o 
  10   0   0    22364.72    22964.80    495.59 o 
  12   0   0    15568.63    15403.06    401.15 o 
  14   0   0     4458.06     4432.78    210.85 o 
  16   0   0      146.89      127.38     91.10 o 
   1   1   0    26033.82    18585.45    195.24 o 
   2   1   0     1136.89      371.49     17.30 o 
   3   1   0    17715.76    19359.16    212.59 o 
   4   1   0     1147.95     2020.54     66.47 o 
   5   1   0    32896.49    30591.72    324.02 o 
   6   1   0    16383.41    18064.93    258.04 o 
   7   1   0    22484.88    22899.51    279.03 o 
   8   1   0      482.04      396.09     32.39 o 
   9   1   0    15609.04    16453.72    271.86 o 
  10   1   0        6.34        4.34     34.15 o 
  11   1   0     2690.55     2448.64     98.77 o 
  12   1   0      283.83      318.34     56.92 o 
  13   1   0     4197.20     4040.28    137.46 o 
  14   1   0      618.39      641.61     78.00 o 
  15   1   0     4597.73     4575.29    158.06 o 
  16   1   0      459.28      513.05     80.66 o 
  17   1   0     2485.67     2534.37    130.25 o 
   0   2   0    91131.30    86981.26   3853.12 o 
   1   2   0    60428.71    63262.06    707.34 o 
   2   2   0       88.73      442.85     21.41 o 
   3   2   0     5218.28     6208.94     75.83 o 
   4   2   0     3012.27     2572.83     43.69 o 
   5   2   0       12.93       46.78     12.40 o 
   6   2   0      281.51      390.02     21.80 o 
   7   2   0     9276.74     9104.13    142.85 o 
   8   2   0     4179.91     4232.78    114.76 o 
   9   2   0     9050.14     9386.26    186.60 o 
  10   2   0    11076.99    10527.98    204.60 o 
  11   2   0     7936.72     7986.78    195.96 o 
  12   2   0     5573.06     5103.96    147.72 o 
  13   2   0     7856.08     8545.51    230.34 o 
  14   2   0     3181.14     3101.09    126.30 o 
  15   2   0      817.77      944.77     92.40 o 
  16   2   0      108.22       24.62     62.01 o 
  17   2   0        5.37       22.29     61.82 o 
   1   3   0       25.55       50.60     16.07 o 
   2   3   0     4391.18     4647.74    101.89 o 
   3   3   0     1700.22     2180.42     40.04 o 
   4   3   0    35068.44    35337.86    434.30 o 
   5   3   0     8943.77     9140.83    117.70 o 
   6   3   0    33905.95    31922.97    430.66 o 
   7   3   0     5585.50     5465.95    100.01 o 
   8   3   0    12562.93    11778.94    178.06 o 
   9   3   0     3340.91     3376.50     89.93 o 
  10   3   0      776.22      638.49     63.11 o 
  11   3   0        6.43        0.24     34.68 o 
  12   3   0      203.36      200.05     69.20 o 
  13   3   0      703.69      596.12     77.24 o 
  14   3   0     1596.79     1621.73    107.55 o 
  15   3   0     1097.81     1093.58     98.90 o 
  16   3   0     1846.24     1984.89    138.15 o 
  17   3   0      457.76      529.90    102.48 o 
   0   4   0     2891.26     2016.60     79.99 o 
   1   4   0    53792.76    44448.12    481.52 o 
   2   4   0     6318.58     9563.99    150.97 o 
   3   4   0     1410.32     2119.35     38.80 o 
   4   4   0      170.98      126.24     17.58 o 
   5   4   0        4.58        8.91     14.29 o 
   6   4   0     2190.95     2713.72     78.77 o 
   7   4   0     7221.28     7264.59    108.49 o 
   8   4   0      122.08       98.49     22.48 o 
   9   4   0    17717.21    16783.51    246.29 o 
  10   4   0      355.66      422.29     45.83 o 
  11   4   0     7086.49     6378.80    159.60 o 
  12   4   0     1217.60     1069.08     83.88 o 
  13   4   0    10210.10    10732.72    235.82 o 
  14   4   0      175.07      101.39     57.49 o 
  15   4   0     1039.37      983.31     97.91 o 
  16   4   0       59.14       16.49     67.06 o 
  17   4   0       73.86        1.98     79.45 o 
   1   5   0    18120.42    18840.54    239.46 o 
   2   5   0      887.30      629.78     24.17 o 
   3   5   0     3559.41     3856.78     71.41 o 
   4   5   0    29731.86    32406.27    369.37 o 
   5   5   0     3553.76     3548.84     68.71 o 
   6   5   0    29981.93    31652.71    345.15 o 
   7   5   0     4267.94     3971.48     77.30 o 
   8   5   0    15836.25    16720.34    212.75 o 
   9   5   0       35.56       25.26     30.77 o 
  10   5   0      429.17      574.36     52.90 o 
  11   5   0      434.66      372.22     59.95 o 
  12   5   0      114.81       83.31     53.35 o 
  13   5   0       57.13       17.34     51.50 o 
  14   5   0     4871.00     5372.30    218.05 o 
  15   5   0       14.28        0.19     60.45 o 
  16   5   0     2916.36     3087.95    164.82 o 
  17   5   0      222.12      150.11     89.42 o 
   0   6   0    69701.47    68111.95   1173.65 o 
   1   6   0    11242.38    12008.35    178.67 o 
   2   6   0    17231.71    17445.89    224.36 o 
   3   6   0    13363.92    16766.38    265.94 o 
   4   6   0     2203.42     1918.77     55.72 o 
   5   6   0     1840.50     1958.91     57.12 o 
   6   6   0      130.73      119.71     24.11 o 
   7   6   0     1692.30     1384.01     48.54 o 
   8   6   0     5662.75     5774.21    103.36 o 
   9   6   0     6538.70     6536.90    134.74 o 
  10   6   0     3894.30     3527.54    108.09 o 
  11   6   0     2583.48     2586.79    104.17 o 
  12   6   0     9681.02     9967.78    218.46 o 
  13   6   0     4153.28     4292.04    170.48 o 
  14   6   0      430.78      439.85     86.88 o 
  15   6   0      800.56      746.17    107.95 o 
  16   6   0       81.91       11.30     76.73 o 
   1   7   0       30.11      137.25     21.00 o 
   2   7   0      558.36      535.23     35.13 o 
   3   7   0    29649.05    33699.96    394.50 o 
   4   7   0    17611.13    16732.18    220.28 o 
   5   7   0    21978.08    24186.86    303.48 o 
   6   7   0     3391.48     2743.18     74.51 o 
   7   7   0     6915.43     6134.62    121.73 o 
   8   7   0     5317.87     5715.48    140.49 o 
   9   7   0     2402.87     2330.91     92.37 o 
  10   7   0     1539.51     1497.12     82.66 o 
  11   7   0        0.16        0.02     39.55 o 
  12   7   0      114.82       68.40     64.41 o 
  13   7   0     3698.81     3782.87    161.12 o 
  14   7   0     1890.35     1955.60    147.59 o 
  15   7   0     2721.58     2623.20    150.88 o 
  16   7   0      687.14      703.93    109.24 o 
   0   8   0    14923.05    13043.00    301.61 o 
   1   8   0     3449.66     4244.46     80.07 o 
   2   8   0    28777.92    31312.34    414.88 o 
   3   8   0      586.65      827.29     42.31 o 
   4   8   0     5927.51     6280.92    117.05 o 
   5   8   0     2868.81     2968.17     78.91 o 
   6   8   0       57.87       14.06     25.01 o 
   7   8   0     1216.41      870.17     54.69 o 
   8   8   0     2482.20     2433.49     92.67 o 
   9   8   0       13.32       21.86     38.88 o 
  10   8   0    10538.67    10807.19    223.87 o 
  11   8   0       10.86        0.06     45.56 o 
  12   8   0     6073.05     6020.57    199.87 o 
  13   8   0       10.06       19.77     62.34 o 
  14   8   0     2443.29     2466.83    202.85 o 
  15   8   0       28.99       58.44     71.51 o 
  16   8   0        7.45        0.37     74.72 o 
   1   9   0      997.52     1059.80     38.70 o 
   2   9   0       49.23       86.50     26.00 o 
   3   9   0     4554.20     4701.27     97.81 o 
   4   9   0     2821.02     2706.41     85.93 o 
   5   9   0    17845.58    17038.25    238.29 o 
   6   9   0      427.97      263.62     39.87 o 
   7   9   0     9933.31    10020.93    174.23 o 
   8   9   0      570.70      477.79     59.85 o 
   9   9   0     2082.49     2229.55     98.65 o 
  10   9   0       44.98        0.06     45.23 o 
  11   9   0      378.78      157.29     60.25 o 
  12   9   0       59.44       15.77     64.01 o 
  13   9   0     2114.68     2490.97    140.27 o 
  14   9   0       15.14        0.22     64.57 o 
  15   9   0     3603.65     3536.45    178.13 o 
   0  10   0      681.90      554.29    183.30 o 
   1  10   0     4508.47     4683.16    122.01 o 
   2  10   0     9214.91     9021.75    157.88 o 
   3  10   0       46.12       36.53     25.01 o 
   4  10   0     2910.81     2628.13     77.06 o 
   5  10   0       37.04        3.07     28.26 o 
   6  10   0       87.42       56.40     33.67 o 
   7  10   0      268.63      220.40     41.80 o 
   8  10   0     5485.46     5243.47    254.15 o 
   9  10   0     4436.46     4479.32    136.85 o 
  10  10   0     2467.06     2405.11    109.65 o 
  11  10   0     3550.22     3679.56    137.45 o 
  12  10   0     1270.05     1112.92    113.52 o 
  13  10   0     2048.48     1988.63    139.83 o 
  14  10   0      821.96      815.30    108.18 o 
  15  10   0      226.01      320.07    118.60 o 
   1  11   0      900.52      867.12     65.79 o 
   2  11   0     4479.38     4724.87    149.53 o 
   3  11   0     2679.05     2522.29     95.36 o 
   4  11   0    11963.56    11921.50    227.77 o 
   5  11   0     3990.22     3700.18    117.27 o 
   6  11   0     4485.45     4366.32    129.30 o 
   7  11   0     1009.04      966.66     78.45 o 
   8  11   0     7312.16     7819.46    224.16 o 
   9  11   0       84.29       24.27     63.31 o 
  10  11   0     1081.15     1093.69     90.71 o 
  11  11   0        1.49        0.08     51.84 o 
  12  11   0        7.63        0.03     64.05 o 
  13  11   0      915.05     1068.40    155.99 o 
  14  11   0     1569.03     1215.78    233.51 o 
   0  12   0      393.05      208.51     65.97 o 
   1  12   0     5325.15     5222.57    140.46 o 
   2  12   0      979.56      862.51     80.01 o 
   3  12   0     3126.80     3135.87    107.95 o 
   4  12   0      807.45      710.81     79.73 o 
   5  12   0      364.25      330.54     57.45 o 
   6  12   0       34.35        0.45     40.93 o 
   7  12   0      451.83      410.76    109.47 o 
   8  12   0      571.20      554.15    118.14 o 
   9  12   0     5916.21     6188.42    207.30 o 
  10  12   0       15.21       24.61     67.58 o 
  11  12   0     5698.10     6285.48    220.74 o 
  12  12   0      149.73       95.66     98.86 o 
  13  12   0     1361.13     1104.51    218.40 o 
   1  13   0       59.89       15.16     44.00 o 
   2  13   0     6030.30     5703.48    150.46 o 
   3  13   0      253.32      270.15     58.10 o 
   4  13   0     6710.16     6904.93    260.83 o 
   5  13   0      361.21      289.13     58.38 o 
   6  13   0     4512.04     4381.09    139.81 o 
   7  13   0       52.20        0.38     55.43 o 
   8  13   0     3198.95     3398.27    154.19 o 
   9  13   0        5.74        0.00     61.00 o 
  10  13   0      302.20      190.76     84.67 o 
  11  13   0       51.28       19.77     91.12 o 
  12  13   0      165.01      118.54    102.01 o 
  13  13   0      200.29        0.11    151.91 o 
   0  14   0     1562.00     1579.18    136.48 o 
   1  14   0     5628.08     6121.40    166.58 o 
   2  14   0     1883.49     1874.35     94.18 o 
   3  14   0     1359.43     1245.46     88.78 o 
   4  14   0      366.64      261.47     59.44 o 
   5  14   0      137.89       56.37     50.24 o 
   6  14   0       31.26        0.82     48.75 o 
   7  14   0      617.43      575.99     90.44 o 
   8  14   0      486.94      450.37    128.72 o 
   9  14   0     2366.99     2490.14    293.52 o 
  10  14   0      950.35     1074.81    150.67 o 
  11  14   0     2393.32     2785.46    196.21 o 
  12  14   0      232.45       80.90    104.27 o 
   1  15   0     1261.21     1458.83    100.91 o 
   2  15   0     3324.83     2987.14    126.61 o 
   3  15   0      960.87     1039.36     87.48 o 
   4  15   0      851.76      878.76    100.94 o 
   5  15   0     4142.39     4116.40    144.05 o 
   6  15   0     1522.24     1603.22    107.14 o 
   7  15   0     1886.46     2024.86    137.11 o 
   8  15   0      712.68      601.77    126.10 o 
   9  15   0      287.83      264.28    109.55 o 
  10  15   0      326.31      314.40    113.16 o 
  11  15   0       68.50       13.46     91.11 o 
   0  16   0     2631.70     2876.17    172.88 o 
   1  16   0      108.54       57.60     55.81 o 
   2  16   0     1538.89     1540.12    101.99 o 
   3  16   0       41.77        0.15     52.91 o 
   4  16   0     1554.00     1646.88    106.66 o 
   5  16   0        7.01        0.06     55.79 o 
   6  16   0      231.51      128.43    100.13 o 
   7  16   0        0.26        0.82     89.80 o 
   8  16   0     1946.55     2270.73    191.98 o 
   9  16   0      207.48      169.70    109.09 o 
  10  16   0     1742.93     2233.13    195.07 o 
   1  17   0      655.11      384.23     90.84 o 
   2  17   0       46.90       24.80     59.03 o 
   3  17   0     2398.85     2225.19    116.13 o 
   4  17   0      245.46      334.60     85.86 o 
   5  17   0     4052.83     4683.93    249.65 o 
   6  17   0      104.56      182.24    102.37 o 
   7  17   0     1955.76     2084.83    245.89 o 
   8  17   0       56.02       33.76     94.37 o 
   0  18   0     3015.38     3074.71    192.66 o 
   1  18   0      455.69      393.99     74.71 o 
   2  18   0     2245.81     2576.14    127.35 o 
   3  18   0      202.52      287.88     92.68 o 
   4  18   0     1306.58     1428.93    138.38 o 
   5  18   0       24.59        0.18     73.39 o 
   6  18   0        6.57        0.01     93.08 o 
   7  18   0      183.20       62.80    102.02 o 
   1  19   0        6.56        0.01     77.24 o 
   2  19   0      751.92      895.99    126.01 o 
   3  19   0      414.40      435.41    106.86 o 
   4  19   0      767.27      829.39    118.82 o 
 -17   0   1     1949.53     2189.87    288.85 o 
 -15   0   1      252.66      284.03    104.89 o 
 -13   0   1     1037.71     1296.55    132.97 o 
 -11   0   1     3258.32     3241.07    158.98 o 
  -9   0   1    18514.78    18677.78    793.30 o 
  -7   0   1    28839.51    27819.39    545.53 o 
  -5   0   1     5649.51     7486.00    170.22 o 
  -3   0   1      388.67      255.74     72.35 o 
  -1   0   1   146348.47    81684.88   1801.54 o 
   1   0   1   103223.41    89361.29   1580.74 o 
   3   0   1     5921.21     5562.28    134.31 o 
   5   0   1    19177.65    22035.86    372.49 o 
   7   0   1     5179.62     5944.87    183.25 o 
   9   0   1       19.81        9.17     40.67 o 
  11   0   1     5516.90     5011.99    197.61 o 
  13   0   1     8719.20     8879.71    297.03 o 
  15   0   1     6599.54     6545.67    268.61 o 
  17   0   1     1690.62     1813.50    184.02 o 
 -17   1   1      443.23      296.95    114.77 o 
 -16   1   1     2501.35     2552.35    146.54 o 
 -15   1   1      896.94      970.77     92.81 o 
 -14   1   1    11559.00    11812.38    255.69 o 
 -13   1   1     4725.29     4955.14    152.93 o 
 -12   1   1    14032.35    15339.67    283.40 o 
 -11   1   1     2004.45     1805.85     86.50 o 
 -10   1   1     1023.94     1082.74     75.66 o 
  -9   1   1       80.55       16.85     24.00 o 
  -8   1   1     3384.40     4052.73     87.64 o 
  -7   1   1      179.35      372.23     39.26 o 
  -6   1   1    14759.50    17361.01    245.58 o 
  -5   1   1     7344.55     4951.34    156.04 o 
  -4   1   1    65819.06    62442.79   1157.58 o 
  -3   1   1     3838.15     1673.00     51.33 o 
  -2   1   1    35829.59    40119.62    560.22 o 
  -1   1   1     9805.47     8297.90    159.85 o 
   0   1   1   171108.02   107877.96   8070.93 o 
   1   1   1     1033.58     1539.26     27.21 o 
   2   1   1      103.96      192.36     40.30 o 
   3   1   1     1519.38     2191.77     55.63 o 
   4   1   1      203.41      181.55     19.44 o 
   5   1   1    12346.91    13712.65    179.02 o 
   6   1   1     4838.04     3703.05     76.02 o 
   7   1   1    12430.94    13988.76    192.82 o 
   8   1   1    26698.74    25891.82    366.66 o 
   9   1   1     3974.29     3809.61    108.52 o 
  10   1   1     8033.85     7755.97    173.30 o 
  11   1   1      728.85      567.80     61.66 o 
  12   1   1     2522.60     2710.67    156.07 o 
  13   1   1       79.37       17.19     47.45 o 
  14   1   1      367.14      200.84     61.17 o 
  15   1   1       67.70       44.04     59.00 o 
  16   1   1      786.56      624.10     90.47 o 
  17   1   1      496.81      437.70     81.51 o 
 -17   2   1     1254.60     1091.09    126.46 o 
 -16   2   1      296.77      248.76    114.76 o 
 -15   2   1       53.48        0.01     45.28 o 
 -14   2   1      202.84      148.68     62.30 o 
 -13   2   1       28.21      113.04     55.97 o 
 -12   2   1      383.35      321.96     56.75 o 
 -11   2   1     1567.05     1310.57    101.88 o 
 -10   2   1     8988.45     8988.90    217.85 o 
  -9   2   1    16962.19    18288.11    325.82 o 
  -8   2   1    10325.03    10376.84    159.95 o 
  -7   2   1    11747.68    11730.09    188.69 o 
  -6   2   1    21381.00    23969.32    359.32 o 
  -5   2   1     9419.56     9871.99    122.40 o 
  -4   2   1     2123.64     2085.99     42.46 o 
  -3   2   1    19566.03    16992.76    203.42 o 
  -2   2   1    13520.61    14528.89    173.08 o 
  -1   2   1     3624.37     4686.50     69.16 o 
   0   2   1    48217.56    43701.75    700.48 o 
   1   2   1    18029.61    24432.43    252.20 o 
   2   2   1      813.59     1546.31     30.96 o 
   3   2   1    23619.91    25429.94    286.30 o 
   4   2   1    16128.37    15337.07    217.88 o 
   5   2   1    15203.88    16483.31    297.02 o 
   6   2   1    15741.07    15634.86    208.40 o 
   7   2   1     4325.42     4365.84    126.52 o 
   8   2   1     2512.82     2871.12     74.09 o 
   9   2   1      475.44      532.93     55.72 o 
  10   2   1     1705.18     1347.20     73.30 o 
  11   2   1     1923.32     1992.57     90.71 o 
  12   2   1     2338.07     2323.60    102.32 o 
  13   2   1     4411.73     4459.64    146.29 o 
  14   2   1     2104.69     2089.31    109.41 o 
  15   2   1     3515.81     3575.22    142.08 o 
  16   2   1     1003.05      833.52     97.30 o 
  17   2   1      608.54      543.56     91.26 o 
 -17   3   1     1504.75     1696.44    148.49 o 
 -16   3   1      402.17      343.24     90.76 o 
 -15   3   1     3528.94     3531.55    207.45 o 
 -14   3   1      913.66      961.56     98.15 o 
 -13   3   1    21752.20    21683.85    370.23 o 
 -12   3   1     2146.06     2114.75     96.58 o 
 -11   3   1     4939.45     5110.80    140.77 o 
 -10   3   1     1616.65     1375.44     75.75 o 
  -9   3   1        4.80        1.64     21.60 o 
  -8   3   1     2257.61     2747.52     67.94 o 
  -7   3   1     1892.67     2114.82     51.44 o 
  -6   3   1       88.53       65.42     17.70 o 
  -5   3   1    39170.63    40873.18    417.72 o 
  -4   3   1     6010.70     6211.04    104.31 o 
  -3   3   1    98790.56   108000.01   1118.68 o 
  -2   3   1     1115.99     1083.28     29.52 o 
  -1   3   1    26253.25    29950.81    367.96 o 
   0   3   1      284.36      260.03     20.93 o 
   1   3   1     3964.22     5367.82    112.77 o 
   2   3   1    11103.32     9979.66    114.10 o 
   3   3   1    13649.31    14970.12    227.92 o 
   4   3   1     3782.99     3891.78     62.28 o 
   5   3   1    24463.19    26986.49    285.40 o 
   6   3   1     1699.12     1112.44     43.81 o 
   7   3   1    27959.05    30052.12    364.51 o 
   8   3   1     9798.75    10055.56    163.80 o 
   9   3   1    24506.72    26125.80    335.35 o 
  10   3   1     3658.55     3697.77    116.06 o 
  11   3   1     6010.47     6424.64    162.41 o 
  12   3   1       57.70       14.71     43.92 o 
  13   3   1      686.54      681.78     80.27 o 
  14   3   1        2.69        0.04     50.05 o 
  15   3   1       30.66        0.34     52.72 o 
  16   3   1      229.10      241.29     73.31 o 
  17   3   1     2044.38     2263.18    165.20 o 
 -17   4   1        7.62        0.01     72.21 o 
 -16   4   1      824.20      893.48    116.75 o 
 -15   4   1       52.80       25.47     67.30 o 
 -14   4   1       14.74        0.07     58.24 o 
 -13   4   1        1.17       64.72     63.48 o 
 -12   4   1     3876.52     3936.13    130.29 o 
 -11   4   1       38.92       17.63     38.86 o 
 -10   4   1    10784.89    10842.23    291.04 o 
  -9   4   1       37.15       51.88     38.29 o 
  -8   4   1    31466.13    33909.94    372.45 o 
  -7   4   1     1225.74     1332.03     45.88 o 
  -6   4   1    27868.59    30651.72    361.13 o 
  -5   4   1     1842.95     2055.37     97.88 o 
  -4   4   1    11269.05    10495.64    152.15 o 
  -3   4   1     1509.77     2509.16     55.57 o 
  -2   4   1     2350.03     4003.14     73.47 o 
  -1   4   1     9383.36     8904.89    142.72 o 
   0   4   1    27071.41    32449.48    406.42 o 
   1   4   1    36472.68    34177.02    328.29 o 
   2   4   1     6784.28     7094.29     86.17 o 
   3   4   1     6666.69     7200.27     96.60 o 
   4   4   1    10733.89     9560.67    127.25 o 
   5   4   1      410.33      490.40     29.38 o 
   6   4   1     8311.29     8262.61    123.03 o 
   7   4   1     1601.97     1599.11     56.19 o 
   8   4   1      431.22      399.60     58.49 o 
   9   4   1        0.07        3.53     28.29 o 
  10   4   1     2927.92     2760.66    101.18 o 
  11   4   1       96.48       18.63     41.18 o 
  12   4   1     6292.35     6507.42    170.51 o 
  13   4   1      134.46       13.30     49.70 o 
  14   4   1     5324.61     5199.26    166.62 o 
  15   4   1      188.67       44.47     55.14 o 
  16   4   1     2187.19     2149.90    159.90 o 
 -17   5   1     1233.23     1315.80    140.16 o 
 -16   5   1      239.80       80.09     78.52 o 
 -15   5   1     5009.53     4847.79    193.51 o 
 -14   5   1     1189.16     1038.20    113.18 o 
 -13   5   1    12732.21    12737.02    308.25 o 
 -12   5   1     3185.88     3287.17    143.93 o 
 -11   5   1     1750.02     1968.23    110.63 o 
 -10   5   1      258.84      250.44     48.30 o 
  -9   5   1      243.49      284.57     46.81 o 
  -8   5   1      118.91       83.43     26.82 o 
  -7   5   1     5060.51     4963.83     98.68 o 
  -6   5   1     2905.94     3326.00    122.04 o 
  -5   5   1    23524.81    22426.99    307.74 o 
  -4   5   1    18369.30    20527.62    255.51 o 
  -3   5   1    21081.26    18327.61    211.78 o 
  -2   5   1     4863.69     6556.46     96.96 o 
  -1   5   1    16913.85    17028.26    256.16 o 
   0   5   1    73575.16    80336.40    955.69 o 
   1   5   1    39044.20    45350.75    509.50 o 
   2   5   1      325.61      530.46     35.99 o 
   3   5   1        4.43        5.76     12.93 o 
   4   5   1     1703.22     1633.15     43.21 o 
   5   5   1    11556.77    12079.66    177.11 o 
   6   5   1     6073.11     6556.27    119.49 o 
   7   5   1    24845.23    25851.09    293.40 o 
   8   5   1     1807.58     1876.99     66.87 o 
   9   5   1    17056.35    17246.39    250.69 o 
  10   5   1      222.64      264.82     43.36 o 
  11   5   1     3183.44     3021.14    112.56 o 
  12   5   1     5981.17     6198.87    186.66 o 
  13   5   1      101.47       53.60     54.60 o 
  14   5   1        8.58       38.22     56.66 o 
  15   5   1      842.49      905.64     95.24 o 
  16   5   1       59.14       18.84     60.09 o 
 -17   6   1      766.57      613.90    123.82 o 
 -16   6   1      170.08      163.74     84.11 o 
 -15   6   1       98.63      152.13     79.21 o 
 -14   6   1        0.88       14.15     62.83 o 
 -13   6   1       27.57       37.85     65.98 o 
 -12   6   1     3553.69     3535.57    151.28 o 
 -11   6   1     2529.35     2699.60    104.31 o 
 -10   6   1     5527.65     5070.61    138.44 o 
  -9   6   1     8125.66     7846.98    172.36 o 
  -8   6   1    15871.55    15825.70    227.57 o 
  -7   6   1     7412.44     6913.71    124.46 o 
  -6   6   1     7020.01     7320.65    126.07 o 
  -5   6   1     2158.27     1811.48     56.37 o 
  -4   6   1      196.90      364.99     48.38 o 
  -3   6   1      131.84      118.38     24.11 o 
  -2   6   1     2170.03     2061.68     55.83 o 
  -1   6   1    15824.22    17124.31    308.62 o 
   0   6   1    11015.69    10902.69    449.80 o 
   1   6   1     1963.26     1468.25     41.23 o 
   2   6   1    34007.61    33127.83    615.53 o 
   3   6   1    14356.06    13109.89    158.65 o 
   4   6   1    32299.23    32987.57    356.26 o 
   5   6   1    13619.96    13661.86    172.50 o 
   6   6   1     1551.63     1395.48     45.94 o 
   7   6   1     1064.57     1028.68     42.72 o 
   8   6   1       86.10       63.70     31.31 o 
   9   6   1       46.99       36.55     33.83 o 
  10   6   1     2351.91     2416.61     84.47 o 
  11   6   1      766.58     1032.85    126.94 o 
  12   6   1     3156.53     2967.07    117.91 o 
  13   6   1     2484.67     2408.39    112.68 o 
  14   6   1     6546.95     6565.61    187.21 o 
  15   6   1     1249.30     1389.06    111.33 o 
  16   6   1     1469.76     1762.81    147.21 o 
 -16   7   1     1719.17     1828.67    150.78 o 
 -15   7   1     1864.20     2002.17    149.89 o 
 -14   7   1     5962.24     6139.67    214.21 o 
 -13   7   1      438.42      315.40     78.73 o 
 -12   7   1     7111.42     7761.11    226.21 o 
 -11   7   1     1203.95     1193.25     88.65 o 
 -10   7   1      964.95     1067.96     76.10 o 
  -9   7   1        5.23        8.18     33.84 o 
  -8   7   1      343.28      360.27     41.92 o 
  -7   7   1     1169.75      847.67     51.56 o 
  -6   7   1     2139.24     1842.04     63.02 o 
  -5   7   1     4685.75     5034.79    101.70 o 
  -4   7   1    31847.95    31733.63    375.89 o 
  -3   7   1     3222.49     2931.07     98.71 o 
  -2   7   1    15755.55    13301.73    211.83 o 
  -1   7   1     2006.49     2023.79     63.25 o 
   0   7   1    13824.76    15603.08    264.38 o 
   1   7   1      731.20      712.94     35.68 o 
   2   7   1     2183.99     2366.02     58.67 o 
   3   7   1     1232.52     1494.77     53.28 o 
   4   7   1     8978.34     8799.08    125.02 o 
   5   7   1     6300.33     7066.02    115.68 o 
   6   7   1     1476.42     1165.10     45.18 o 
   7   7   1     6039.75     5910.62    104.49 o 
   8   7   1     7758.75     7622.36    146.34 o 
   9   7   1     4483.91     4263.82    108.72 o 
  10   7   1     5714.46     5975.94    136.93 o 
  11   7   1      882.27      995.46     84.15 o 
  12   7   1      861.22      752.27     79.81 o 
  13   7   1       45.68       27.66     54.44 o 
  14   7   1       37.29       46.29     54.38 o 
  15   7   1      269.67      118.81     82.34 o 
  16   7   1     1298.93     1483.27    236.90 o 
 -16   8   1        1.93        0.00     79.43 o 
 -15   8   1      261.83      164.28    107.61 o 
 -14   8   1       49.90       52.55     67.36 o 
 -13   8   1      411.65      263.47     82.73 o 
 -12   8   1      497.81      571.43     86.83 o 
 -11   8   1     5393.25     5318.94    154.67 o 
 -10   8   1       97.07       74.65     45.59 o 
  -9   8   1    10534.60    10610.09    212.57 o 
  -8   8   1     1705.12     1542.11     64.82 o 
  -7   8   1     9015.73     9281.34    204.24 o 
  -6   8   1      429.45      439.69     43.42 o 
  -5   8   1     5729.65     5661.78    116.28 o 
  -4   8   1      659.51      577.77     40.17 o 
  -3   8   1     1439.30     1660.76     53.63 o 
  -2   8   1       14.82        0.35     22.60 o 
  -1   8   1     5833.04     6689.97    138.62 o 
   0   8   1       98.79       87.43     28.67 o 
   1   8   1    19351.14    17836.66    229.90 o 
   2   8   1     2219.46     2863.65     72.83 o 
   3   8   1    29166.93    31078.92    373.97 o 
   4   8   1      156.65      119.86     29.69 o 
   5   8   1    16412.81    17759.30    248.58 o 
   6   8   1      485.41      645.94     45.75 o 
   7   8   1     3297.51     3552.72     80.41 o 
   8   8   1       51.75        0.17     30.50 o 
   9   8   1     1790.78     1610.72     72.32 o 
  10   8   1      654.01      812.00     66.01 o 
  11   8   1     6229.16     6658.73    160.02 o 
  12   8   1       24.55       29.35     54.14 o 
  13   8   1     7837.06     7499.95    231.69 o 
  14   8   1      479.63      332.13    138.05 o 
  15   8   1     3553.69     3794.83    216.69 o 
 -15   9   1      234.87      172.17    108.28 o 
 -14   9   1     3930.37     3876.70    178.61 o 
 -13   9   1      799.72      663.44    106.93 o 
 -12   9   1      902.59     1010.00     91.66 o 
 -11   9   1      313.15      237.61     62.19 o 
 -10   9   1      474.09      404.65     62.34 o 
  -9   9   1        2.20        0.38     38.78 o 
  -8   9   1       65.91       33.27     33.60 o 
  -7   9   1        1.22        1.04     28.82 o 
  -6   9   1     6256.02     6358.89    127.51 o 
  -5   9   1     1507.69     1651.53     62.37 o 
  -4   9   1    19200.21    19298.77    257.31 o 
  -3   9   1     1467.26     1004.07     60.84 o 
  -2   9   1    10013.56     9620.55    309.96 o 
  -1   9   1     6654.50     5403.03    125.98 o 
   0   9   1     5786.12     6008.09    122.83 o 
   1   9   1      160.71      169.65     31.25 o 
   2   9   1     8855.55     9795.95    153.21 o 
   3   9   1     1519.01     1749.35     59.40 o 
   4   9   1     6528.13     6972.22    129.47 o 
   5   9   1      153.25      135.74     32.70 o 
   6   9   1     5982.53     6334.63    125.33 o 
   7   9   1       21.97       19.30     29.44 o 
   8   9   1    12898.71    13656.84    285.46 o 
   9   9   1     2998.67     2860.83    111.40 o 
  10   9   1     5904.24     6251.38    165.72 o 
  11   9   1      101.62       34.12     54.05 o 
  12   9   1      176.72      162.14     74.97 o 
  13   9   1      343.14      259.38    106.74 o 
  14   9   1      117.13       52.61     90.58 o 
  15   9   1        8.90        0.15     92.93 o 
 -15  10   1      369.68      250.67     92.13 o 
 -14  10   1       24.81        0.01     73.16 o 
 -13  10   1       18.19        0.18     67.78 o 
 -12  10   1     1419.50     1395.96    107.07 o 
 -11  10   1     2498.43     2752.32    118.82 o 
 -10  10   1     4814.41     4665.56    146.13 o 
  -9  10   1     4028.60     3785.15    126.28 o 
  -8  10   1     4215.91     4470.42    212.96 o 
  -7  10   1     6846.86     6978.89    182.20 o 
  -6  10   1     3394.01     3463.89     93.33 o 
  -5  10   1     1414.58     1355.69     59.72 o 
  -4  10   1     1439.67     1533.09     58.05 o 
  -3  10   1      520.47      528.57     63.30 o 
  -2  10   1        4.55       26.19     31.15 o 
  -1  10   1       24.02       14.18     31.86 o 
   0  10   1    10835.40    11089.38    165.61 o 
   1  10   1    16967.66    16216.70    226.21 o 
   2  10   1      428.09      334.91     35.71 o 
   3  10   1    11729.66    10921.63    171.68 o 
   4  10   1     4908.14     5091.30    110.78 o 
   5  10   1     3524.64     3562.41     94.48 o 
   6  10   1     1903.75     2001.47     73.37 o 
   7  10   1      540.48      474.85     59.50 o 
   8  10   1     1373.44     1344.70     85.35 o 
   9  10   1     1487.68     1402.10     93.06 o 
  10  10   1     4318.52     4272.82    140.35 o 
  11  10   1     1212.75     1316.51    141.45 o 
  12  10   1     1050.55     1162.39    118.01 o 
  13  10   1     4316.15     4503.51    225.03 o 
  14  10   1      825.17     1065.06    149.82 o 
 -14  11   1      597.32      627.69    142.92 o 
 -13  11   1     2532.95     2867.49    203.94 o 
 -12  11   1      586.40      620.65    104.63 o 
 -11  11   1     1630.52     1868.58    155.54 o 
 -10  11   1      317.96      199.36     79.40 o 
  -9  11   1       80.46       33.73     60.99 o 
  -8  11   1      200.21      156.30     74.72 o 
  -7  11   1      152.75       75.67     48.12 o 
  -6  11   1     1164.40     1210.11     79.64 o 
  -5  11   1     3878.91     3822.59    119.92 o 
  -4  11   1     3676.67     3356.86    121.18 o 
  -3  11   1     5257.41     5051.99    135.53 o 
  -2  11   1     2456.43     2190.70     89.78 o 
  -1  11   1     6461.03     5779.43    142.20 o 
   0  11   1       60.36       38.86     35.55 o 
   1  11   1      494.52      488.33     56.24 o 
   2  11   1      118.29       39.25     37.49 o 
   3  11   1     2240.33     2080.61     87.31 o 
   4  11   1      160.03      123.58     44.48 o 
   5  11   1     3254.58     3213.56    109.58 o 
   6  11   1      252.09      113.25     41.25 o 
   7  11   1     5347.51     5825.09    158.28 o 
   8  11   1     1356.74     1517.81     94.96 o 
   9  11   1    12084.73    12454.31    255.67 o 
  10  11   1      257.53      315.93     65.15 o 
  11  11   1     1379.92     1498.36    121.57 o 
  12  11   1       18.13        0.06     76.06 o 
  13  11   1       77.15        3.89     79.79 o 
  14  11   1       23.57        0.08    134.63 o 
 -14  12   1       61.09        0.02    144.43 o 
 -13  12   1        3.48        9.28    101.17 o 
 -12  12   1     2415.04     2561.67    157.66 o 
 -11  12   1      377.36      278.05     87.38 o 
 -10  12   1     6484.50     6988.38    227.58 o 
  -9  12   1       24.56       53.06     65.95 o 
  -8  12   1     7506.64     7902.42    485.77 o 
  -7  12   1      360.34      200.15     58.49 o 
  -6  12   1     3497.80     3464.19    120.74 o 
  -5  12   1        0.79        1.93     38.32 o 
  -4  12   1      804.78      597.14     95.18 o 
  -3  12   1      355.66      312.25     51.39 o 
  -2  12   1        7.16        1.16     33.38 o 
  -1  12   1      158.22      116.99     44.49 o 
   0  12   1     6396.04     6027.76    153.95 o 
   1  12   1     1421.72     1417.86     81.27 o 
   2  12   1    15196.28    14659.65    267.25 o 
   3  12   1      795.68      825.45     68.38 o 
   4  12   1    14792.13    14845.98    325.99 o 
   5  12   1       10.64       26.18     40.35 o 
   6  12   1     2088.09     1845.55     92.38 o 
   7  12   1      157.85       35.20     61.85 o 
   8  12   1      573.40      389.60     79.52 o 
   9  12   1       25.89       76.30     71.79 o 
  10  12   1     2147.61     2353.33    338.65 o 
  11  12   1        3.01        0.08     82.66 o 
  12  12   1     2926.89     3095.43    288.85 o 
  13  12   1       16.01       59.59    152.03 o 
 -13  13   1     1538.75     1943.29    276.83 o 
 -12  13   1       14.42       34.15     72.93 o 
 -11  13   1     2360.80     2565.71    155.96 o 
 -10  13   1      177.15      198.01     82.89 o 
  -9  13   1      301.72      118.72     79.02 o 
  -8  13   1      236.83      189.46     73.64 o 
  -7  13   1      501.63      425.08     67.40 o 
  -6  13   1       57.43        0.14     43.81 o 
  -5  13   1     7169.91     7166.70    230.06 o 
  -4  13   1      261.50      206.87     53.23 o 
  -3  13   1     7506.13     7760.27    186.43 o 
  -2  13   1      301.62      250.05     91.42 o 
  -1  13   1     6341.37     6584.13    165.00 o 
   0  13   1      200.00      179.94     50.31 o 
   1  13   1     1392.50     1358.39     88.28 o 
   2  13   1      116.20      147.59     48.10 o 
   3  13   1      642.58      582.59     64.15 o 
   4  13   1      262.18      291.87     57.05 o 
   5  13   1     3300.48     3029.13    115.05 o 
   6  13   1       83.72        0.03     44.68 o 
   7  13   1     2906.77     3005.12    143.09 o 
   8  13   1       40.51        0.20     58.40 o 
   9  13   1     3795.26     3785.72    358.67 o 
  10  13   1       29.33        0.14     81.64 o 
  11  13   1     1603.86     1810.11    182.44 o 
  12  13   1       27.37       71.43    132.87 o 
 -12  14   1      605.77      530.39    133.49 o 
 -11  14   1      527.33      511.25    104.47 o 
 -10  14   1     3754.25     3639.68    174.83 o 
  -9  14   1     1230.75     1058.02    119.43 o 
  -8  14   1     3940.99     4113.27    175.25 o 
  -7  14   1      117.78        0.31     66.45 o 
  -6  14   1     2874.11     2758.71    116.70 o 
  -5  14   1      370.58      226.02     61.82 o 
  -4  14   1       11.53        3.35     45.53 o 
  -3  14   1      159.07       95.49     53.07 o 
  -2  14   1       94.27        0.13     52.60 o 
  -1  14   1      401.93      450.66     65.40 o 
   0  14   1     4483.13     4361.17    138.17 o 
   1  14   1     4321.36     3882.59    132.78 o 
   2  14   1     7422.57     7582.44    186.10 o 
   3  14   1      887.07      795.76     75.74 o 
   4  14   1     2104.27     1956.31     96.54 o 
   5  14   1     1758.23     1676.92     95.68 o 
   6  14   1      349.39      307.48     75.65 o 
   7  14   1      155.11       62.07     91.49 o 
   8  14   1        0.04        0.03     75.27 o 
   9  14   1      428.93      313.40    112.01 o 
  10  14   1      591.38      483.70    120.35 o 
  11  14   1      460.73      507.67    127.67 o 
  12  14   1     1018.53     1107.45    161.32 o 
 -11  15   1      328.33      233.43    121.90 o 
 -10  15   1      558.94      580.64    253.96 o 
  -9  15   1        0.21        0.01     72.49 o 
  -8  15   1        1.15        0.00     65.12 o 
  -7  15   1      229.29       31.51     67.94 o 
  -6  15   1     1015.94      950.85     98.63 o 
  -5  15   1     2006.02     1990.05    107.01 o 
  -4  15   1     3775.24     3728.96    135.12 o 
  -3  15   1     1787.97     1746.17     99.81 o 
  -2  15   1     2567.24     2478.09    111.53 o 
  -1  15   1     3126.47     3054.32    123.44 o 
   0  15   1      928.68      975.06     89.42 o 
   1  15   1      156.04       39.68     49.19 o 
   2  15   1        1.59        0.29     45.56 o 
   3  15   1      149.85       34.30     51.84 o 
   4  15   1      229.76      132.98     56.50 o 
   5  15   1      924.78     1084.12     90.41 o 
   6  15   1     2501.86     2676.27    178.71 o 
   7  15   1     1300.27     1573.72    172.15 o 
   8  15   1     3251.95     3404.20    209.17 o 
   9  15   1     1959.83     2013.12    327.03 o 
  10  15   1     1097.94     1302.58    167.31 o 
  11  15   1      554.65      680.04    140.64 o 
 -10  16   1      238.40      154.02    152.87 o 
  -9  16   1     2468.71     2354.18    181.71 o 
  -8  16   1        7.03        0.06     68.71 o 
  -7  16   1     2269.50     2366.48    141.75 o 
  -6  16   1      141.28       81.87     63.26 o 
  -5  16   1     1896.61     2022.24    116.42 o 
  -4  16   1       13.23        8.77     53.38 o 
  -3  16   1       35.25       50.58     54.14 o 
  -2  16   1       38.12        0.09     47.87 o 
  -1  16   1      324.83      249.04     67.16 o 
   0  16   1       30.80       58.02     58.00 o 
   1  16   1     4872.91     4932.43    187.00 o 
   2  16   1      478.11      470.11     72.66 o 
   3  16   1     3697.28     3640.08    135.83 o 
   4  16   1        2.11      108.15     72.95 o 
   5  16   1     2931.73     2888.52    150.93 o 
   6  16   1      146.36       84.30     94.03 o 
   7  16   1       30.18        0.01     84.98 o 
   8  16   1       14.02        0.15     80.67 o 
   9  16   1      328.83      225.34    114.59 o 
  -9  17   1        0.63        0.05     92.76 o 
  -8  17   1       22.71        0.01     83.60 o 
  -7  17   1        6.10        0.34     76.48 o 
  -6  17   1     1322.63     1454.35    113.07 o 
  -5  17   1      217.98      232.01     72.36 o 
  -4  17   1     6228.70     6737.51    202.04 o 
  -3  17   1       72.23       49.89     58.09 o 
  -2  17   1     3281.95     3298.37    137.16 o 
  -1  17   1        4.90        9.23     58.73 o 
   0  17   1     1246.54     1145.60    104.04 o 
   1  17   1       13.91        0.14     64.40 o 
   2  17   1       18.51        0.05     62.53 o 
   3  17   1        0.64        0.07     67.44 o 
   4  17   1      183.34      200.27     83.23 o 
   5  17   1       61.70      105.42     76.05 o 
   6  17   1     2297.59     2530.37    189.09 o 
   7  17   1      170.76       56.66    103.92 o 
   8  17   1     1594.37     1985.44    225.16 o 
  -7  18   1      997.65     1213.27    164.13 o 
  -6  18   1      362.61      331.27    127.19 o 
  -5  18   1      362.04      339.49     87.24 o 
  -4  18   1      108.31      131.34     69.20 o 
  -3  18   1       65.70       30.53     63.67 o 
  -2  18   1        0.87        1.23     56.87 o 
  -1  18   1      660.53      649.10    127.81 o 
   0  18   1      432.03      480.65     98.11 o 
   1  18   1     1546.90     1834.50    147.72 o 
   2  18   1      776.00      777.66    111.15 o 
   3  18   1     2838.85     3012.00    161.12 o 
   4  18   1      726.44      798.13    122.40 o 
   5  18   1     1018.08     1067.67    162.72 o 
   6  18   1      112.53       50.36    106.42 o 
  -4  19   1     1051.80     1124.19    126.04 o 
  -3  19   1     1111.30     1204.19    125.22 o 
  -2  19   1      934.29      858.82    113.50 o 
  -1  19   1      739.59      755.84    111.04 o 
   0  19   1      748.90      760.47    112.46 o 
   1  19   1       81.40       56.72     80.83 o 
   2  19   1      117.43       16.21     80.38 o 
   3  19   1        9.84       76.63     84.32 o 
   4  19   1       22.65        0.32     73.94 o 
 -18   0   2     4457.63     4995.75    393.23 o 
 -16   0   2     4205.24     4291.83    335.09 o 
 -14   0   2     6373.52     5973.70    369.77 o 
 -12   0   2     1203.10      866.33    109.43 o 
 -10   0   2     7082.28     6985.49    227.81 o 
  -8   0   2    33460.28    34708.40    645.64 o 
  -6   0   2    63186.84    54167.36    956.71 o 
  -4   0   2    71541.61    72371.95   1665.17 o 
  -2   0   2      322.26      197.56     34.35 o 
   0   0   2    10762.77     5306.80    101.58 o 
   2   0   2      453.83      816.86     84.48 o 
   4   0   2    13098.12     9603.11    167.75 o 
   6   0   2    22380.02    21271.44    551.69 o 
   8   0   2     8609.45     8870.52    331.06 o 
  10   0   2       16.67        0.29     48.42 o 
  12   0   2      279.57      282.27     75.98 o 
  14   0   2     5907.82     6601.00    262.02 o 
  16   0   2     5476.56     5780.02    456.69 o 
 -18   1   2      151.98       56.77    104.08 o 
 -17   1   2       91.87        0.48     88.20 o 
 -16   1   2        0.70       30.38     86.14 o 
 -15   1   2     1339.23     1185.02    150.95 o 
 -14   1   2     2574.90     2580.69    138.97 o 
 -13   1   2    11060.16    11200.39    281.28 o 
 -12   1   2      290.89      224.09     54.65 o 
 -11   1   2    10571.71    10615.16    212.86 o 
 -10   1   2     3466.85     3485.13    114.66 o 
  -9   1   2     4757.80     4719.08    102.89 o 
  -8   1   2      569.85      458.55     46.63 o 
  -7   1   2     1705.55     2097.93     80.82 o 
  -6   1   2      980.70     1805.09     88.99 o 
  -5   1   2       44.36      158.71     69.97 o 
  -4   1   2     8093.66    11060.26    191.19 o 
  -3   1   2    20783.19    21667.38    345.31 o 
  -2   1   2     1346.24     2412.42     89.33 o 
  -1   1   2    38481.67    61091.39   1882.05 o 
   0   1   2    17141.13    17386.79    355.11 o 
   1   1   2    25807.07    26735.62    336.16 o 
   2   1   2     2981.61     2690.56     51.28 o 
   3   1   2     9916.34     9743.64    112.92 o 
   4   1   2      467.19      389.87     28.43 o 
   5   1   2       34.68        4.64     14.76 o 
   6   1   2      369.64      342.17     29.38 o 
   7   1   2      641.67      743.95     40.77 o 
   8   1   2      126.89      102.48     29.65 o 
   9   1   2    13260.04    12915.94    228.70 o 
  10   1   2       23.68        0.07     31.06 o 
  11   1   2     5784.91     5574.82    149.87 o 
  12   1   2      561.82      512.90     65.42 o 
  13   1   2     1192.55     1174.93     94.17 o 
  14   1   2        3.71        3.23     50.49 o 
  15   1   2      823.80      657.41     82.09 o 
  16   1   2        6.87       32.23     62.50 o 
 -17   2   2     2899.84     2926.10    204.30 o 
 -16   2   2     3099.86     2597.15    189.15 o 
 -15   2   2     1769.13     1727.14    172.46 o 
 -14   2   2     2927.00     2797.77    183.38 o 
 -13   2   2     5181.46     5337.16    185.13 o 
 -12   2   2      850.27      842.15     91.47 o 
 -11   2   2       36.94        0.01     40.63 o 
 -10   2   2     1735.17     1534.56     92.88 o 
  -9   2   2     3905.73     3906.03     98.06 o 
  -8   2   2    21101.98    22510.45    323.70 o 
  -7   2   2    13921.09    13271.91    210.86 o 
  -6   2   2    30412.80    28064.30    375.90 o 
  -5   2   2    27281.53    30215.11    389.17 o 
  -4   2   2    82885.34    89443.34   1219.47 o 
  -3   2   2       50.61       79.37     25.23 o 
  -2   2   2     8820.30    12294.77    196.54 o 
  -1   2   2      236.22      268.35     20.30 o 
   0   2   2      150.32      842.36    126.12 o 
   1   2   2     5893.61     8851.13    115.98 o 
   2   2   2    14119.48    13551.13    229.96 o 
   3   2   2    18530.50    19234.63    262.83 o 
   4   2   2    36056.61    35315.15    396.70 o 
   5   2   2    46524.70    43854.57    513.17 o 
   6   2   2    12351.07    13632.35    194.32 o 
   7   2   2     4228.72     3511.27     80.13 o 
   8   2   2     7336.70     7493.22    131.45 o 
   9   2   2     4700.13     4218.77    119.90 o 
  10   2   2      436.53      425.65     54.17 o 
  11   2   2      153.70       92.24     46.42 o 
  12   2   2      785.68      464.19     66.63 o 
  13   2   2     1578.31     1384.98    100.72 o 
  14   2   2     2031.99     2052.24    108.10 o 
  15   2   2     1582.02     1813.99    119.26 o 
  16   2   2     2059.79     2011.18    121.12 o 
 -17   3   2       39.60        0.01     94.16 o 
 -16   3   2      222.78      167.83    103.85 o 
 -15   3   2      979.15     1119.01    364.56 o 
 -14   3   2     7643.12     8182.85    243.52 o 
 -13   3   2     1949.11     1884.56    126.24 o 
 -12   3   2     5388.91     4834.34    169.75 o 
 -11   3   2     2586.99     2334.10    111.90 o 
 -10   3   2    16757.81    15356.73    314.70 o 
  -9   3   2     3210.20     3322.69     93.68 o 
  -8   3   2     6305.40     6704.89    133.89 o 
  -7   3   2       74.28       38.13     23.64 o 
  -6   3   2    16194.73    18898.79    271.20 o 
  -5   3   2      586.26      815.38     50.55 o 
  -4   3   2     7127.16     5440.18    125.70 o 
  -3   3   2     1589.96     1503.35     60.58 o 
  -2   3   2    19508.33    15155.49    259.15 o 
  -1   3   2    12685.63    11441.44    159.17 o 
   0   3   2    22828.98    20180.06    261.06 o 
   1   3   2    23940.73    25132.27    287.34 o 
   2   3   2     7335.43     8604.44    126.00 o 
   3   3   2     2492.57     2825.12     75.24 o 
   4   3   2      217.36      585.99     48.28 o 
   5   3   2      446.60      687.01     72.26 o 
   6   3   2       47.24       22.54     20.24 o 
   7   3   2     2907.42     2829.76     71.51 o 
   8   3   2    14298.51    14411.98    212.78 o 
   9   3   2     5404.64     4889.75    109.12 o 
  10   3   2    14071.04    13949.48    249.98 o 
  11   3   2     3319.36     3101.36    113.58 o 
  12   3   2    10391.79    10581.87    226.86 o 
  13   3   2      187.01       74.00     52.26 o 
  14   3   2     1465.16     1388.62    102.37 o 
  15   3   2       75.75       20.82     55.57 o 
  16   3   2       71.67        0.04     60.46 o 
 -17   4   2     4486.77     4686.79    280.10 o 
 -16   4   2        3.10        0.05     85.74 o 
 -15   4   2     3048.24     3233.20    213.72 o 
 -14   4   2      726.16      697.47     99.35 o 
 -13   4   2     5438.77     5194.63    183.48 o 
 -12   4   2       94.61       15.75     51.51 o 
 -11   4   2      217.83      308.09     83.85 o 
 -10   4   2      452.41      530.59     77.74 o 
  -9   4   2     8243.47     8836.10    167.61 o 
  -8   4   2      107.52      105.92     49.66 o 
  -7   4   2    26928.35    28187.12    450.70 o 
  -6   4   2     4745.13     4906.54     96.25 o 
  -5   4   2    88921.02    90991.00    964.81 o 
  -4   4   2     4908.40     5432.44    111.09 o 
  -3   4   2    45899.84    50808.57    654.28 o 
  -2   4   2      231.91      133.57     21.93 o 
  -1   4   2     2138.66     2365.72     52.36 o 
   0   4   2    41924.40    43896.50    562.94 o 
   1   4   2      320.62      305.66     21.02 o 
   2   4   2        5.63       26.12     11.12 o 
   3   4   2     5569.98     6727.94     88.04 o 
   4   4   2     1186.62     1295.19     36.67 o 
   5   4   2    58284.04    58024.34    751.69 o 
   6   4   2      137.92      153.79     32.00 o 
   7   4   2    18348.03    18186.64    245.24 o 
   8   4   2      918.48      953.84     54.72 o 
   9   4   2     6961.20     6900.69    137.43 o 
  10   4   2      322.96      285.96     48.69 o 
  11   4   2      121.69       68.10     44.65 o 
  12   4   2     1283.14     1222.96     92.99 o 
  13   4   2     2387.53     2355.13    110.19 o 
  14   4   2       25.69        3.47     48.25 o 
  15   4   2     4114.87     4234.84    159.04 o 
  16   4   2      106.57       57.97     62.72 o 
 -17   5   2       46.92       79.31    104.53 o 
 -16   5   2      756.76      994.19    154.03 o 
 -15   5   2        6.41        0.13     91.77 o 
 -14   5   2     4774.08     5034.95    191.17 o 
 -13   5   2     2457.07     2308.99    135.83 o 
 -12   5   2    13942.89    13940.44    315.77 o 
 -11   5   2      366.40      253.06     64.42 o 
 -10   5   2    11954.64    12287.83    273.42 o 
  -9   5   2     3601.04     3832.79    103.30 o 
  -8   5   2     5085.85     5388.84    110.77 o 
  -7   5   2     4384.60     4816.79     98.72 o 
  -6   5   2     4292.70     4529.31     93.10 o 
  -5   5   2       15.80       24.98     19.54 o 
  -4   5   2    11395.49    13482.72    218.55 o 
  -3   5   2      760.11      406.13     35.30 o 
  -2   5   2    17380.16    16836.80    253.97 o 
  -1   5   2     5158.79     4190.57     87.16 o 
   0   5   2    64896.93    58853.57    734.75 o 
   1   5   2     1126.92      914.61     45.82 o 
   2   5   2    34111.16    34542.48    364.25 o 
   3   5   2      523.89      426.97     25.88 o 
   4   5   2     5420.28     5976.29     87.23 o 
   5   5   2      270.60      229.72     24.79 o 
   6   5   2     4030.12     4080.92     74.85 o 
   7   5   2       78.44       26.68     27.12 o 
   8   5   2     9224.32     9159.87    158.84 o 
   9   5   2       55.17       21.33     30.72 o 
  10   5   2    13168.10    13262.05    244.57 o 
  11   5   2      925.75      734.90     77.54 o 
  12   5   2     5694.50     5520.70    160.25 o 
  13   5   2      892.99      762.59     82.08 o 
  14   5   2     2086.54     2290.34    122.87 o 
  15   5   2       61.81       37.11     60.27 o 
  16   5   2       98.89       47.84     67.64 o 
 -17   6   2     1705.30     1821.93    195.40 o 
 -16   6   2     1878.54     2155.02    205.59 o 
 -15   6   2     1807.27     1830.84    182.55 o 
 -14   6   2     3754.60     3499.26    159.77 o 
 -13   6   2      425.39      351.42     83.09 o 
 -12   6   2      617.54      553.42     83.32 o 
 -11   6   2      181.96       60.21     52.33 o 
 -10   6   2     1185.63     1381.89     93.34 o 
  -9   6   2     4927.06     5344.24    116.79 o 
  -8   6   2     6705.33     6867.96    150.55 o 
  -7   6   2     3830.76     3499.98     85.21 o 
  -6   6   2     8679.15     8574.54    141.41 o 
  -5   6   2    11988.20    10671.52    208.96 o 
  -4   6   2     9968.12     9666.43    170.54 o 
  -3   6   2      933.70      980.31     52.24 o 
  -2   6   2      577.53      491.84     38.44 o 
  -1   6   2      413.30      737.65     67.17 o 
   0   6   2     1276.62      665.40     62.54 o 
   1   6   2     2077.65     2714.86     56.72 o 
   2   6   2     1420.64     1678.29     42.07 o 
   3   6   2    14785.34    14514.17    166.65 o 
   4   6   2    20221.59    20732.00    235.58 o 
   5   6   2    21511.23    20028.84    248.62 o 
   6   6   2     7874.69     8038.40    179.87 o 
   7   6   2     3754.74     3489.36     82.96 o 
   8   6   2     2679.03     2764.97     97.00 o 
   9   6   2     1413.62     1269.59     68.96 o 
  10   6   2      418.32      397.78     50.02 o 
  11   6   2       80.45       20.04     47.86 o 
  12   6   2        7.64        0.11     46.62 o 
  13   6   2     1153.15     1205.32    118.03 o 
  14   6   2     1345.77     1478.85    132.23 o 
  15   6   2     3758.86     3890.00    153.35 o 
  16   6   2     1440.42     1558.67    141.76 o 
 -16   7   2      537.49      475.84    129.99 o 
 -15   7   2     1849.15     2066.54    197.89 o 
 -14   7   2      176.14      167.15     76.27 o 
 -13   7   2     4263.13     4206.91    171.74 o 
 -12   7   2     4463.42     4126.96    163.07 o 
 -11   7   2     3914.16     3946.90    153.41 o 
 -10   7   2     3240.32     3087.21    110.81 o 
  -9   7   2     5720.16     6019.23    149.88 o 
  -8   7   2      156.22       66.33     31.85 o 
  -7   7   2     1058.01      974.31     52.41 o 
  -6   7   2       23.84        2.69     22.19 o 
  -5   7   2     4045.88     3827.07    102.89 o 
  -4   7   2     4919.86     5006.74    117.76 o 
  -3   7   2    19664.34    22831.44    448.54 o 
  -2   7   2      623.92      415.05     35.95 o 
  -1   7   2    28690.93    27100.95    368.11 o 
   0   7   2    15456.53    15103.42    236.08 o 
   1   7   2    17882.64    19527.39    250.65 o 
   2   7   2    18589.44    19872.52    332.26 o 
   3   7   2    14477.42    14877.65    179.79 o 
   4   7   2     3674.74     3596.61     71.38 o 
   5   7   2     1835.87     1599.56     52.30 o 
   6   7   2     4573.36     4210.69     84.05 o 
   7   7   2      116.15       47.73     28.74 o 
   8   7   2     1298.29     1197.93     64.53 o 
   9   7   2     4994.58     5090.15    128.18 o 
  10   7   2     4522.86     4618.19    119.77 o 
  11   7   2     3725.39     3719.51    166.47 o 
  12   7   2     1124.15     1195.30     94.59 o 
  13   7   2     2889.17     2995.97    125.15 o 
  14   7   2      862.82      918.70    107.99 o 
  15   7   2      153.89       81.69     78.83 o 
 -16   8   2     2222.72     2289.33    211.66 o 
 -15   8   2       77.56       74.97    103.79 o 
 -14   8   2     1696.94     1766.37    200.59 o 
 -13   8   2      267.45      110.89     69.61 o 
 -12   8   2      206.12       70.76     61.98 o 
 -11   8   2      799.85      629.38     74.57 o 
 -10   8   2     2487.42     2334.93    101.64 o 
  -9   8   2      151.85      113.52     45.18 o 
  -8   8   2     8772.08     9443.28    167.66 o 
  -7   8   2       10.34        9.72     26.43 o 
  -6   8   2    15150.97    14207.04    242.66 o 
  -5   8   2       64.98       29.70     30.37 o 
  -4   8   2    13129.98    12998.92    225.16 o 
  -3   8   2      725.23      512.68     48.40 o 
  -2   8   2     2391.29     3216.91     90.75 o 
  -1   8   2       49.18       43.40     27.72 o 
   0   8   2      295.19      333.36     41.44 o 
   1   8   2     1032.40      910.34     44.02 o 
   2   8   2     1208.64     1191.76     54.10 o 
   3   8   2      534.02      599.08     42.16 o 
   4   8   2    44997.50    46118.87    476.98 o 
   5   8   2      107.00      109.26     27.79 o 
   6   8   2    10294.73     9592.75    153.92 o 
   7   8   2      747.43      628.55     82.69 o 
   8   8   2     3856.95     3684.49     99.38 o 
   9   8   2      143.67      124.13     44.28 o 
  10   8   2      419.61      372.23     55.72 o 
  11   8   2      394.88      229.71     68.29 o 
  12   8   2     1821.77     1733.18    121.61 o 
  13   8   2      131.51      185.64     74.23 o 
  14   8   2     3546.21     3681.61    166.85 o 
  15   8   2      142.06       13.68     95.57 o 
 -16   9   2       11.58        0.01    101.08 o 
 -15   9   2      904.46     1152.90    160.09 o 
 -14   9   2      573.45      641.07    346.07 o 
 -13   9   2     2730.62     2795.91    249.27 o 
 -12   9   2       11.44        0.26     48.00 o 
 -11   9   2     5844.58     5892.45    174.54 o 
 -10   9   2      188.10      147.46     52.62 o 
  -9   9   2     5874.00     5868.11    152.80 o 
  -8   9   2      514.41      514.23     51.02 o 
  -7   9   2      256.93      156.02     44.26 o 
  -6   9   2      206.79      387.66     51.51 o 
  -5   9   2     2237.31     2158.25     85.71 o 
  -4   9   2     1050.60     1253.74     65.45 o 
  -3   9   2    12302.82    11942.30    212.58 o 
  -2   9   2      597.22      606.23     52.82 o 
  -1   9   2    18613.09    18159.74    287.91 o 
   0   9   2     2222.06     2539.73     85.04 o 
   1   9   2    28652.25    28444.83    349.13 o 
   2   9   2      230.77      153.66     29.63 o 
   3   9   2     3625.70     3610.83     86.39 o 
   4   9   2      212.57      145.67     32.39 o 
   5   9   2     2336.56     2181.47     64.25 o 
   6   9   2     1374.75     1190.39     52.50 o 
   7   9   2     6482.19     6586.31    233.59 o 
   8   9   2      324.47      464.43     78.56 o 
   9   9   2    14742.92    14975.23    242.49 o 
  10   9   2     1320.69     1414.43     83.52 o 
  11   9   2     5822.35     5879.17    162.53 o 
  12   9   2      132.32       65.59     66.35 o 
  13   9   2     4228.93     4356.53    220.38 o 
  14   9   2       45.73        0.13     77.76 o 
  15   9   2      301.70      327.57    120.79 o 
 -15  10   2      842.49      899.92    161.78 o 
 -14  10   2     1029.46     1059.45    158.83 o 
 -13  10   2      194.84       26.81     99.14 o 
 -12  10   2      305.80      188.15     78.57 o 
 -11  10   2       38.21        0.04     64.69 o 
 -10  10   2      711.74      738.07     96.01 o 
  -9  10   2     1331.21     1516.96    117.66 o 
  -8  10   2     7036.74     7364.98    174.72 o 
  -7  10   2     2030.39     1757.26     86.89 o 
  -6  10   2     9504.86     9312.47    195.40 o 
  -5  10   2     4793.39     4247.53    122.46 o 
  -4  10   2     6285.15     6671.92    172.10 o 
  -3  10   2     3575.24     3918.32    114.20 o 
  -2  10   2     2993.15     3423.97    102.96 o 
  -1  10   2      333.63      468.17     52.82 o 
   0  10   2     1220.93     1168.56     67.91 o 
   1  10   2        7.08       45.16     36.21 o 
   2  10   2     3772.41     3959.50     91.28 o 
   3  10   2     5413.09     5136.84    108.13 o 
   4  10   2     6554.69     6268.05    126.04 o 
   5  10   2     7367.03     7246.31    141.63 o 
   6  10   2     3657.51     3578.50    110.92 o 
   7  10   2     5579.84     5884.31    150.61 o 
   8  10   2     3315.60     3475.41    119.94 o 
   9  10   2     1052.30     1055.92     93.19 o 
  10  10   2       29.35        0.79     51.42 o 
  11  10   2      546.88      473.05    103.27 o 
  12  10   2     1101.59      938.18    131.11 o 
  13  10   2      170.90      180.75    139.44 o 
  14  10   2     2040.91     2070.55    184.95 o 
 -15  11   2       73.13      188.22    119.13 o 
 -14  11   2     1918.19     2233.03    333.63 o 
 -13  11   2      903.86      973.65    156.10 o 
 -12  11   2     4392.90     4649.53    230.00 o 
 -11  11   2     1914.57     1978.16    140.05 o 
 -10  11   2     5293.53     5146.31    188.63 o 
  -9  11   2      879.75     1034.70    145.72 o 
  -8  11   2     4788.90     5100.31    148.86 o 
  -7  11   2       23.54       21.55     42.42 o 
  -6  11   2      305.22      297.42     54.09 o 
  -5  11   2      449.44      506.87     58.88 o 
  -4  11   2     1386.90     1320.17     76.55 o 
  -3  11   2     4200.31     4066.17    120.56 o 
  -2  11   2     7004.13     6892.47    161.56 o 
  -1  11   2     1635.43     1320.37     73.14 o 
   0  11   2    14834.38    15455.54    268.69 o 
   1  11   2     8684.00     8357.59    178.35 o 
   2  11   2     3096.15     3160.15    102.93 o 
   3  11   2      695.84      899.32     68.96 o 
   4  11   2     1130.62     1107.43     73.54 o 
   5  11   2        0.06        2.62     32.17 o 
   6  11   2      166.44       10.53     37.24 o 
   7  11   2       76.28        1.16     43.75 o 
   8  11   2     4788.32     4768.63    143.48 o 
   9  11   2     1501.67     1619.11    116.87 o 
  10  11   2     5976.92     6447.82    246.82 o 
  11  11   2     1324.66     1457.21    122.50 o 
  12  11   2     2424.60     2567.41    173.92 o 
  13  11   2      444.89      409.01    112.79 o 
 -14  12   2       26.91        0.09    108.86 o 
 -13  12   2      269.40      170.36     93.19 o 
 -12  12   2       55.54       94.99     83.85 o 
 -11  12   2       11.36        0.02     62.66 o 
 -10  12   2       69.58        5.22     63.70 o 
  -9  12   2     3540.88     3745.47    161.36 o 
  -8  12   2      132.60      105.06     66.53 o 
  -7  12   2     3452.93     3720.47    127.05 o 
  -6  12   2      339.96      230.97     55.84 o 
  -5  12   2     7198.46     7109.03    174.48 o 
  -4  12   2       13.23        0.13     40.09 o 
  -3  12   2     6571.48     6668.67    179.09 o 
  -2  12   2       48.74      109.83     45.09 o 
  -1  12   2       49.95        0.32     35.23 o 
   0  12   2      446.51      501.29     58.92 o 
   1  12   2     2256.76     2102.57     92.72 o 
   2  12   2     1461.45     1633.45     83.89 o 
   3  12   2    11395.82    11729.31    230.90 o 
   4  12   2       21.73       15.38     42.11 o 
   5  12   2     9059.12     9988.07    211.27 o 
   6  12   2      548.98      650.76     84.03 o 
   7  12   2     8053.88     8664.94    330.67 o 
   8  12   2      485.13      393.64     98.29 o 
   9  12   2      751.56      826.47    126.39 o 
  10  12   2       13.73       11.22     85.27 o 
  11  12   2       71.36       43.10     87.55 o 
  12  12   2        5.22        0.21    123.84 o 
  13  12   2      936.85     1036.28    229.19 o 
 -13  13   2       95.70       40.98     90.13 o 
 -12  13   2     4860.84     5638.08    221.15 o 
 -11  13   2       91.68       10.56     79.00 o 
 -10  13   2     6340.74     6850.22    230.06 o 
  -9  13   2      162.81       73.34     72.90 o 
  -8  13   2     1879.24     2198.17    129.52 o 
  -7  13   2       37.38        0.48     45.49 o 
  -6  13   2       15.92        0.10     43.23 o 
  -5  13   2       11.02        8.43     43.48 o 
  -4  13   2     1988.88     1711.27     88.18 o 
  -3  13   2      464.23      481.38     63.55 o 
  -2  13   2     7723.39     7369.51    181.20 o 
  -1  13   2      482.99      674.95     72.22 o 
   0  13   2    12363.71    13048.75    252.60 o 
   1  13   2      712.27      688.48     73.87 o 
   2  13   2     5642.40     5873.00    154.52 o 
   3  13   2        2.06        1.92     42.15 o 
   4  13   2      596.40      578.26    100.11 o 
   5  13   2      407.11      460.06     66.91 o 
   6  13   2       32.00        0.07     71.37 o 
   7  13   2        5.13        0.21     62.93 o 
   8  13   2     1678.69     1870.62    152.58 o 
   9  13   2      383.17      169.02     93.26 o 
  10  13   2     3352.29     3748.32    214.72 o 
  11  13   2      216.87      187.06    105.79 o 
  12  13   2     2391.21     2774.35    287.34 o 
 -12  14   2        5.25        4.93     80.77 o 
 -11  14   2      128.64       38.09     83.97 o 
 -10  14   2       82.83       16.33     71.40 o 
  -9  14   2     1551.32     1716.53    139.22 o 
  -8  14   2      233.05      231.58     86.03 o 
  -7  14   2     3371.06     3355.26    132.98 o 
  -6  14   2      612.87      674.18     80.23 o 
  -5  14   2     3989.61     4088.06    137.89 o 
  -4  14   2     1554.37     1618.48     94.87 o 
  -3  14   2     2605.70     2235.13    103.64 o 
  -2  14   2       95.23       60.10     64.02 o 
  -1  14   2      517.74      409.52     65.52 o 
   0  14   2      251.76      206.53     60.18 o 
   1  14   2     2400.50     2147.54    101.97 o 
   2  14   2      532.87      495.60     69.71 o 
   3  14   2     1863.57     1755.30     93.47 o 
   4  14   2     2781.40     2848.41    116.90 o 
   5  14   2     2437.49     2453.64    131.82 o 
   6  14   2     1299.41     1498.48    156.50 o 
   7  14   2     3195.51     3061.93    308.64 o 
   8  14   2      593.14      516.88    115.94 o 
   9  14   2      753.01      921.37    145.78 o 
  10  14   2        0.59       33.59     88.99 o 
  11  14   2        0.98        0.01     89.57 o 
 -11  15   2     1856.13     2167.71    159.99 o 
 -10  15   2     1188.06     1352.88    137.15 o 
  -9  15   2     1629.49     1964.16    146.99 o 
  -8  15   2      251.26      168.68     80.66 o 
  -7  15   2       40.42        0.41     52.67 o 
  -6  15   2        5.14        0.07     48.71 o 
  -5  15   2      687.15      636.35     74.92 o 
  -4  15   2      696.25      743.74    109.27 o 
  -3  15   2     3400.81     3666.79    132.67 o 
  -2  15   2      841.55      836.93     98.94 o 
  -1  15   2     3845.91     3889.11    138.37 o 
   0  15   2     1081.24     1074.17     91.25 o 
   1  15   2     5749.02     5434.66    191.85 o 
   2  15   2      901.22      880.44     83.74 o 
   3  15   2     1262.55     1178.28    163.62 o 
   4  15   2       82.78       44.44     65.87 o 
   5  15   2        8.40        0.42     63.36 o 
   6  15   2      252.29      192.76     98.18 o 
   7  15   2     1068.54     1178.31    203.53 o 
   8  15   2      782.30      742.41    137.70 o 
   9  15   2     1973.28     2125.06    198.18 o 
  10  15   2     1910.27     2186.06    208.64 o 
 -10  16   2      312.71      243.84     96.87 o 
  -9  16   2        2.06        0.01     73.78 o 
  -8  16   2     1892.68     2052.72    145.25 o 
  -7  16   2      348.23      197.94     83.17 o 
  -6  16   2     3726.02     4309.79    155.87 o 
  -5  16   2      178.79      192.59     66.08 o 
  -4  16   2     3545.10     3570.87    137.68 o 
  -3  16   2        1.36        0.02     51.42 o 
  -2  16   2      798.30      667.52     82.24 o 
  -1  16   2      272.28      150.22     66.23 o 
   0  16   2      532.20      515.14     77.28 o 
   1  16   2      295.23      294.73     63.72 o 
   2  16   2     1213.43     1112.44    117.86 o 
   3  16   2      273.32      159.51     76.70 o 
   4  16   2     3659.92     3834.62    172.11 o 
   5  16   2      145.24      185.79    102.91 o 
   6  16   2     2292.84     2766.31    187.61 o 
   7  16   2      182.65      189.91    103.37 o 
   8  16   2      688.24      679.19    136.86 o 
   9  16   2       79.73        1.26     93.43 o 
  -9  17   2     1241.51     1610.15    180.78 o 
  -8  17   2       49.69        5.35     78.66 o 
  -7  17   2       41.39        0.01     74.27 o 
  -6  17   2        3.77        1.40     60.00 o 
  -5  17   2      404.72      378.87     95.27 o 
  -4  17   2        0.59       77.68     61.21 o 
  -3  17   2     2569.67     2867.99    128.19 o 
  -2  17   2        2.13        0.20     54.07 o 
  -1  17   2     2783.25     2731.61    148.21 o 
   0  17   2      128.53       43.02     72.41 o 
   1  17   2     1982.06     2101.79    146.04 o 
   2  17   2        3.58        0.03     64.70 o 
   3  17   2     1381.71     1517.76    295.28 o 
   4  17   2       47.18        8.37     72.46 o 
   5  17   2       38.85       13.47     87.71 o 
   6  17   2      184.95       91.13    102.55 o 
   7  17   2      400.11      324.23    124.14 o 
   8  17   2      144.53       61.27    107.06 o 
  -7  18   2      348.19      334.80     95.71 o 
  -6  18   2     1254.97     1325.83    150.83 o 
  -5  18   2     1200.79     1166.62    106.44 o 
  -4  18   2     2120.07     2238.49    127.08 o 
  -3  18   2      292.59      266.99     90.24 o 
  -2  18   2      549.45      597.36    100.28 o 
  -1  18   2        0.38       14.90     90.89 o 
   0  18   2       12.08        0.36     72.89 o 
   1  18   2       74.70        0.23     76.32 o 
   2  18   2      613.11      610.12    152.43 o 
   3  18   2      558.84      554.14    168.78 o 
   4  18   2     1027.40     1150.88    123.93 o 
   5  18   2      692.15      752.93    144.62 o 
   6  18   2     1307.50     1331.56    196.21 o 
  -4  19   2      520.66      479.02     98.89 o 
  -3  19   2      522.55      325.93    135.12 o 
  -2  19   2      520.77      496.31     94.06 o 
  -1  19   2      909.77      996.10    119.68 o 
   0  19   2      902.25      927.48    122.11 o 
   1  19   2      442.66      459.86    103.27 o 
   2  19   2     1369.63     1503.97    145.55 o 
   3  19   2      917.76      842.64    122.96 o 
 -17   0   3     1329.87     1491.91    250.79 o 
 -15   0   3     5631.97     6155.25    389.38 o 
 -13   0   3    12301.67    12643.03    545.13 o 
 -11   0   3     4524.56     5095.46    299.36 o 
  -9   0   3     1287.04     1418.00    143.61 o 
  -7   0   3     4921.11     5776.85    250.67 o 
  -5   0   3    30478.77    28158.72    794.76 o 
  -3   0   3    25319.24    29334.80    689.56 o 
  -1   0   3    31227.85    18394.31    429.66 o 
   1   0   3     1324.96     1021.80     58.50 o 
   3   0   3     1239.97     1462.68     48.15 o 
   5   0   3    14039.81    13412.88    225.62 o 
   7   0   3     6515.98     4404.89    104.89 o 
   9   0   3    23589.47    23032.58    769.19 o 
  11   0   3     3717.01     3684.49    170.28 o 
  13   0   3      695.89      617.95    184.55 o 
  15   0   3     1690.77     1902.86    173.88 o 
 -18   1   3     4570.28     4682.92    275.47 o 
 -17   1   3      830.53      787.62    148.49 o 
 -16   1   3     1470.44     1537.49    171.07 o 
 -15   1   3       17.94        6.98     83.32 o 
 -14   1   3       61.64       13.16     84.82 o 
 -13   1   3       94.97      153.89    163.17 o 
 -12   1   3     1571.16     1786.56    136.38 o 
 -11   1   3     1276.97     1420.04    132.29 o 
 -10   1   3    18976.09    18662.64    341.85 o 
  -9   1   3     1684.68     1698.60    130.81 o 
  -8   1   3    44608.09    46718.06    893.89 o 
  -7   1   3     5574.10     7214.56    243.03 o 
  -6   1   3    22785.46    28137.59    551.15 o 
  -5   1   3      381.30      291.59     46.59 o 
  -4   1   3     1818.98     1519.31     84.03 o 
  -3   1   3      253.90      260.77     41.25 o 
  -2   1   3     3756.34     6555.31    224.66 o 
  -1   1   3     6240.90     7540.78    163.11 o 
   0   1   3     9178.48    13505.56    298.10 o 
   1   1   3     6380.18     6736.66    117.40 o 
   2   1   3    41999.71    44734.44    419.18 o 
   3   1   3    12711.94    14257.68    155.99 o 
   4   1   3    29274.52    32738.05    339.38 o 
   5   1   3    11292.41    12652.54    153.47 o 
   6   1   3     1743.96     1778.29     60.88 o 
   7   1   3      163.09      151.19     25.76 o 
   8   1   3      481.85      437.85     47.67 o 
   9   1   3      309.09      266.42     46.64 o 
  10   1   3     4840.81     4892.74    133.55 o 
  11   1   3       13.09        0.08     36.12 o 
  12   1   3     7257.97     7232.39    181.68 o 
  13   1   3     1232.23     1117.65     92.32 o 
  14   1   3     3630.90     3700.73    163.62 o 
  15   1   3      233.72      186.99     65.30 o 
  16   1   3     2798.03     2984.55    138.34 o 
 -18   2   3      122.42       29.28    103.59 o 
 -17   2   3     1507.56     1477.94    180.01 o 
 -16   2   3     1291.37     1240.75    161.58 o 
 -15   2   3     5093.55     4674.55    242.40 o 
 -14   2   3    11399.36    11613.11    380.49 o 
 -13   2   3     5424.17     5414.94    240.70 o 
 -12   2   3      420.31      398.27    175.51 o 
 -11   2   3      890.32      886.38    110.76 o 
 -10   2   3     1846.94     1870.01     87.41 o 
  -9   2   3      339.42      465.65     53.81 o 
  -8   2   3       80.02       17.29     31.06 o 
  -7   2   3    12247.17    15702.27    356.46 o 
  -6   2   3      791.62      457.21     43.88 o 
  -5   2   3    43856.50    44467.31   1063.14 o 
  -4   2   3      255.49      200.76     62.63 o 
  -3   2   3    49328.09    49760.66    785.11 o 
  -2   2   3     9262.77     8724.96    169.80 o 
  -1   2   3     7106.30     4479.51     83.30 o 
   0   2   3     4983.06     3675.84    139.99 o 
   1   2   3     5521.78     5644.71    435.38 o 
   2   2   3      383.86      396.25     23.30 o 
   3   2   3       98.21       57.66     14.96 o 
   4   2   3     6292.11     7394.91     99.96 o 
   5   2   3     3822.38     2617.73     63.04 o 
   6   2   3      987.83      926.22     41.91 o 
   7   2   3     7829.82     7183.83    127.26 o 
   8   2   3     4888.34     5297.80    106.66 o 
   9   2   3     8651.96     9222.31    279.49 o 
  10   2   3     2163.74     2087.02     90.73 o 
  11   2   3     3683.03     3490.09    118.52 o 
  12   2   3     1453.56     1174.19     89.42 o 
  13   2   3       46.55        0.13     48.40 o 
  14   2   3      962.10      809.72     85.96 o 
  15   2   3      366.58      297.18     71.01 o 
  16   2   3     1193.92     1481.17    182.62 o 
 -18   3   3      914.19      987.90    175.37 o 
 -17   3   3     2134.71     2270.74    211.33 o 
 -16   3   3      337.65      323.44    106.43 o 
 -15   3   3       36.07      102.41     99.80 o 
 -14   3   3      172.90      202.67    101.21 o 
 -13   3   3      703.95      690.56    118.74 o 
 -12   3   3      927.13      888.61    188.35 o 
 -11   3   3     8583.82     8746.46    290.55 o 
 -10   3   3     1101.95     1130.54     74.90 o 
  -9   3   3    21996.52    20715.06    370.63 o 
  -8   3   3      159.43      178.99     37.99 o 
  -7   3   3    29848.78    30279.18    708.78 o 
  -6   3   3     4098.97     3938.63    132.59 o 
  -5   3   3     1932.96     1281.17     85.73 o 
  -4   3   3      973.30      968.42     47.54 o 
  -3   3   3    11672.93    15832.93    283.64 o 
  -2   3   3    13042.53    16202.04    305.43 o 
  -1   3   3     9505.39    10597.96    179.77 o 
   0   3   3     8336.94    10114.00    211.71 o 
   1   3   3    21188.16    17850.14    279.21 o 
   2   3   3     8550.47     7474.03    106.81 o 
   3   3   3    26631.54    24642.41    285.11 o 
   4   3   3     4287.99     4195.35     98.62 o 
   5   3   3    24608.77    27610.71    372.91 o 
   6   3   3      841.93      538.37     74.63 o 
   7   3   3       21.12       48.25     24.61 o 
   8   3   3      964.20     1263.22     57.04 o 
   9   3   3     2373.43     2218.39     88.93 o 
  10   3   3     1290.47     1480.78     84.98 o 
  11   3   3     4252.73     4443.07    134.26 o 
  12   3   3     1755.18     1602.61    103.78 o 
  13   3   3     6974.97     7284.13    192.23 o 
  14   3   3      523.98      513.86     78.01 o 
  15   3   3     2689.08     2626.36    123.49 o 
  16   3   3      878.30      808.80     95.10 o 
 -17   4   3       14.56        0.08     95.48 o 
 -16   4   3     4097.23     4087.18    237.95 o 
 -15   4   3       73.53       92.90     89.90 o 
 -14   4   3    13766.24    13356.65    799.08 o 
 -13   4   3      177.37      204.27     93.52 o 
 -12   4   3     4685.61     5240.15    226.57 o 
 -11   4   3      550.96      415.97     95.07 o 
 -10   4   3     3069.29     3252.87    127.70 o 
  -9   4   3       18.03       14.32     38.78 o 
  -8   4   3     1950.38     2005.90     86.02 o 
  -7   4   3      471.46      372.51     48.41 o 
  -6   4   3    11332.96    12171.39    234.50 o 
  -5   4   3      872.51      806.35     50.87 o 
  -4   4   3    40018.68    39038.70    666.53 o 
  -3   4   3    16863.53    17115.42    462.43 o 
  -2   4   3    23357.95    25381.23    355.17 o 
  -1   4   3      179.76      202.83     22.46 o 
   0   4   3      687.96     1181.68     46.07 o 
   1   4   3      998.27     1429.86     86.87 o 
   2   4   3      681.69      702.43     28.90 o 
   3   4   3     2945.82     2832.22     61.38 o 
   4   4   3    12005.29    13397.46    177.25 o 
   5   4   3      798.44      869.71     43.30 o 
   6   4   3    14333.18    14785.96    219.43 o 
   7   4   3     6320.65     6202.20    122.37 o 
   8   4   3    22133.46    23022.63    305.18 o 
   9   4   3      589.33      506.85     60.55 o 
  10   4   3     8679.54     9455.92    200.81 o 
  11   4   3       60.49       15.94     43.75 o 
  12   4   3     1879.95     1981.91    103.31 o 
  13   4   3      119.50      135.29     57.86 o 
  14   4   3      306.72      293.41     68.25 o 
  15   4   3       33.82       20.18     62.44 o 
  16   4   3     1114.75     1340.81    166.46 o 
 -17   5   3     1499.12     1591.54    190.49 o 
 -16   5   3       65.51        0.03     92.77 o 
 -15   5   3      102.53       42.89     89.66 o 
 -14   5   3       58.90       28.03     86.86 o 
 -13   5   3     1941.87     2071.93    169.23 o 
 -12   5   3       11.51       16.05     71.60 o 
 -11   5   3     8157.75     8317.42    521.37 o 
 -10   5   3     3302.86     2889.77    162.54 o 
  -9   5   3    24474.81    24295.33    421.12 o 
  -8   5   3    15012.24    14948.68    286.19 o 
  -7   5   3    16590.32    16027.66    460.59 o 
  -6   5   3        9.32       77.52     28.17 o 
  -5   5   3     9718.94    11369.50    193.82 o 
  -4   5   3      524.44      605.79     49.74 o 
  -3   5   3       53.77      128.31     37.01 o 
  -2   5   3       75.15       65.49     22.14 o 
  -1   5   3    17409.88    19992.47    264.48 o 
   0   5   3       31.94       15.37     15.77 o 
   1   5   3    34152.97    31663.35    355.96 o 
   2   5   3      247.59      492.40     27.64 o 
   3   5   3    40629.03    40667.34    424.34 o 
   4   5   3     2806.42     2598.05     65.63 o 
   5   5   3     9292.98     9720.81    147.49 o 
   6   5   3      557.60      568.33     43.32 o 
   7   5   3      129.78       85.71     30.98 o 
   8   5   3      206.74      183.17     38.14 o 
   9   5   3     1119.09     1079.99     62.88 o 
  10   5   3       10.91        7.73     38.91 o 
  11   5   3     3668.49     4018.74    142.82 o 
  12   5   3     1111.89     1170.06     96.06 o 
  13   5   3     4334.56     4245.54    151.37 o 
  14   5   3      803.67      912.73     94.06 o 
  15   5   3     2593.15     3058.75    155.41 o 
 -17   6   3      632.41      474.19    141.73 o 
 -16   6   3     2885.93     3209.42    220.20 o 
 -15   6   3     1843.06     1939.81    330.48 o 
 -14   6   3     2472.42     2444.00    179.78 o 
 -13   6   3     4980.42     5124.56    300.30 o 
 -12   6   3    10464.39    10967.85    354.50 o 
 -11   6   3      672.10      603.72    105.60 o 
 -10   6   3      660.56      794.59    107.59 o 
  -9   6   3      626.57      570.96     66.38 o 
  -8   6   3      125.22      111.06     37.65 o 
  -7   6   3     2933.42     3096.03     96.36 o 
  -6   6   3     1317.96     1211.05     77.20 o 
  -5   6   3     5220.32     5663.28    122.76 o 
  -4   6   3    14030.94    11955.75    194.49 o 
  -3   6   3    10955.01    12112.79    379.62 o 
  -2   6   3     8012.99     8074.96    180.06 o 
  -1   6   3    25444.90    28363.86    389.17 o 
   0   6   3     2903.63     3787.19     83.17 o 
   1   6   3     2785.20     2983.99     60.55 o 
   2   6   3      625.86      596.07     29.60 o 
   3   6   3       52.66       13.82     18.07 o 
   4   6   3     6473.30     7059.60    104.57 o 
   5   6   3     4556.48     4475.78    107.41 o 
   6   6   3     9264.59     9106.78    152.75 o 
   7   6   3     3144.52     3217.43     87.00 o 
   8   6   3     7878.40     7689.27    146.97 o 
   9   6   3     2029.90     2064.59     78.46 o 
  10   6   3     4425.42     4514.47    133.70 o 
  11   6   3     1048.44      878.28     79.56 o 
  12   6   3      598.07      568.90     73.39 o 
  13   6   3       40.12       53.87     63.73 o 
  14   6   3      506.90      561.51     91.86 o 
  15   6   3      977.59     1192.64    125.99 o 
 -17   7   3       35.50        0.05    115.03 o 
 -16   7   3      451.88      323.46    123.16 o 
 -15   7   3       18.73       28.19     91.43 o 
 -14   7   3        3.40        0.15     78.85 o 
 -13   7   3      237.53      172.00    100.47 o 
 -12   7   3       53.69        0.09     77.29 o 
 -11   7   3     1915.82     1764.73    146.78 o 
 -10   7   3    11741.79    11853.04    537.54 o 
  -9   7   3     1277.92     1181.40     74.33 o 
  -8   7   3    15976.89    16881.40    282.08 o 
  -7   7   3      118.92      115.53     36.69 o 
  -6   7   3     8649.77     8848.38    177.23 o 
  -5   7   3     2595.58     3276.66     98.64 o 
  -4   7   3      489.98      535.62     45.09 o 
  -3   7   3      257.43      176.60     32.18 o 
  -2   7   3     1709.72     1865.68     66.53 o 
  -1   7   3    10564.03    11341.61    208.87 o 
   0   7   3    25914.19    23508.20    329.52 o 
   1   7   3     6445.32     5990.61    111.08 o 
   2   7   3    17601.22    16786.15    218.98 o 
   3   7   3    12532.81    15236.56    188.98 o 
   4   7   3    31926.06    34764.18    372.68 o 
   5   7   3       20.71       29.19     22.34 o 
   6   7   3     4646.68     4501.97     99.94 o 
   7   7   3      790.61      822.15     54.94 o 
   8   7   3      265.96      168.58     39.72 o 
   9   7   3      451.65      296.43     50.04 o 
  10   7   3     2103.62     1871.34     91.62 o 
  11   7   3      316.28      176.95     58.44 o 
  12   7   3     5107.35     4694.31    173.07 o 
  13   7   3     1260.13     1281.16    116.38 o 
  14   7   3     3875.04     4430.31    182.26 o 
  15   7   3      363.92      323.34     96.67 o 
 -16   8   3       91.44       69.81    106.84 o 
 -15   8   3     4799.10     5069.60    290.08 o 
 -14   8   3       96.61        3.98     86.57 o 
 -13   8   3     4537.10     4375.32    227.86 o 
 -12   8   3     1906.01     1882.76    169.87 o 
 -11   8   3     2767.39     3083.17    224.76 o 
 -10   8   3      129.68      108.89     60.71 o 
  -9   8   3      172.10       60.58     44.19 o 
  -8   8   3     1011.04      871.93     69.56 o 
  -7   8   3     6743.46     6597.08    154.91 o 
  -6   8   3     2956.96     2778.97     92.76 o 
  -5   8   3    17410.00    17584.75    419.77 o 
  -4   8   3      252.88      171.69     49.74 o 
  -3   8   3    24836.53    22626.66    388.21 o 
  -2   8   3     2861.35     2894.64     87.82 o 
  -1   8   3    29415.50    31437.03    437.74 o 
   0   8   3        0.58        0.31     25.26 o 
   1   8   3     4388.55     4233.62     79.51 o 
   2   8   3     1926.36     1937.29     49.31 o 
   3   8   3     1233.61     1027.92     42.70 o 
   4   8   3      556.62      578.86     54.63 o 
   5   8   3    18382.00    19026.51    230.86 o 
   6   8   3     1492.39     1619.30     56.50 o 
   7   8   3    11446.64    11965.38    196.74 o 
   8   8   3       11.24       14.64     32.87 o 
   9   8   3     6860.92     6269.78    140.17 o 
  10   8   3       49.35        9.97     42.25 o 
  11   8   3     2166.17     2262.58    119.79 o 
  12   8   3      181.04      189.76     72.10 o 
  13   8   3       59.14       40.92     68.38 o 
  14   8   3       96.71       85.61     77.09 o 
  15   8   3     1029.98     1196.95    147.36 o 
 -16   9   3      379.86      372.88    131.86 o 
 -15   9   3       29.77       12.87    108.37 o 
 -14   9   3      303.50       49.45     96.01 o 
 -13   9   3       40.76        0.89     85.69 o 
 -12   9   3     2443.30     2215.46    184.88 o 
 -11   9   3       26.39        0.09     76.80 o 
 -10   9   3     8068.90     8538.38    239.07 o 
  -9   9   3     1324.70     1233.52     85.04 o 
  -8   9   3     8447.77     8453.35    196.30 o 
  -7   9   3      918.24      882.07     92.18 o 
  -6   9   3     7247.03     7482.32    191.10 o 
  -5   9   3     1367.13     1460.81     74.56 o 
  -4   9   3      754.30      725.23     64.94 o 
  -3   9   3      163.34      214.24     47.20 o 
  -2   9   3      956.25     1190.01     90.01 o 
  -1   9   3       14.80        3.60     27.71 o 
   0   9   3    18175.25    17409.01    277.65 o 
   1   9   3      103.36       49.62     26.81 o 
   2   9   3     9914.61     9258.69    128.98 o 
   3   9   3       81.93       63.86     23.91 o 
   4   9   3     4853.48     4807.52     91.35 o 
   5   9   3     3220.91     3295.63     78.46 o 
   6   9   3      106.29       77.86     30.62 o 
   7   9   3       96.91       95.68     38.14 o 
   8   9   3      537.05      506.78     55.63 o 
   9   9   3       27.83       28.13     47.75 o 
  10   9   3     3305.77     3322.35    121.97 o 
  11   9   3      852.78      897.51    169.91 o 
  12   9   3     6331.65     6678.03    266.26 o 
  13   9   3      130.25       16.23     85.71 o 
  14   9   3     3730.22     3756.12    398.55 o 
 -15  10   3     1945.29     2342.33    226.37 o 
 -14  10   3     2497.26     2469.78    250.85 o 
 -13  10   3     2317.27     2128.93    192.10 o 
 -12  10   3      981.74     1157.08    157.92 o 
 -11  10   3     1080.47     1133.08    115.68 o 
 -10  10   3      118.33       10.66     62.45 o 
  -9  10   3      113.61       47.57     62.29 o 
  -8  10   3        3.15        2.44     42.09 o 
  -7  10   3     6255.83     6283.78    157.76 o 
  -6  10   3      590.73      569.79     62.34 o 
  -5  10   3    11159.84    10449.46    208.89 o 
  -4  10   3    11513.69    11540.75    219.84 o 
  -3  10   3    23601.75    23406.55    362.50 o 
  -2  10   3     4916.98     3979.13    115.86 o 
  -1  10   3     6611.17     6922.70    220.04 o 
   0  10   3     5123.86     4874.38    125.78 o 
   1  10   3     2342.74     2305.53     71.83 o 
   2  10   3       74.87       67.99     30.17 o 
   3  10   3      112.48       54.25     30.32 o 
   4  10   3     2336.25     2581.08     78.37 o 
   5  10   3     6260.12     6684.27    134.46 o 
   6  10   3     3637.80     3779.48    122.64 o 
   7  10   3    10836.60    11441.53    225.27 o 
   8  10   3     3616.57     3663.60    228.42 o 
   9  10   3     6192.07     6596.48    198.73 o 
  10  10   3     1122.34     1151.46    111.13 o 
  11  10   3     2453.67     2775.59    173.63 o 
  12  10   3      131.20       69.53     89.35 o 
  13  10   3        0.77        5.17     81.04 o 
  14  10   3       23.83       37.52     99.79 o 
 -15  11   3       47.39        0.16    107.70 o 
 -14  11   3        1.60       10.78    100.49 o 
 -13  11   3      994.05     1226.11    178.86 o 
 -12  11   3     2129.94     2106.56    182.76 o 
 -11  11   3      812.58      808.80    110.55 o 
 -10  11   3      505.32      361.32     86.45 o 
  -9  11   3    10504.41    11154.54    312.04 o 
  -8  11   3     2241.51     2069.95    100.90 o 
  -7  11   3     2793.38     2761.43    108.96 o 
  -6  11   3     2183.87     2368.09     99.35 o 
  -5  11   3     2825.94     2709.98    103.13 o 
  -4  11   3      402.55      343.56     53.89 o 
  -3  11   3      401.64      521.27     57.56 o 
  -2  11   3     2536.98     2843.64    100.01 o 
  -1  11   3     8083.69     7681.64    171.50 o 
   0  11   3     5447.50     5138.85    136.07 o 
   1  11   3     7458.83     7272.63    177.38 o 
   2  11   3     6080.35     5618.86    116.68 o 
   3  11   3     7232.15     7354.78    161.42 o 
   4  11   3     1909.55     1902.05     74.03 o 
   5  11   3     5186.73     5012.22    118.26 o 
   6  11   3     2130.20     2092.14    108.67 o 
   7  11   3       91.59       51.30     58.74 o 
   8  11   3       24.45        0.33     55.82 o 
   9  11   3      976.58     1056.09    104.14 o 
  10  11   3      704.57      692.31    117.35 o 
  11  11   3     1826.93     1989.21    163.26 o 
  12  11   3     1380.71     1656.04    162.31 o 
  13  11   3     1673.85     1849.24    180.90 o 
 -14  12   3     3756.70     4296.01    260.45 o 
 -13  12   3       97.30       35.54    108.56 o 
 -12  12   3     2651.33     3001.31    164.73 o 
 -11  12   3      122.43       72.21     78.01 o 
 -10  12   3     1728.33     1536.24    131.67 o 
  -9  12   3        0.15        1.00     60.64 o 
  -8  12   3      345.14      227.67     61.87 o 
  -7  12   3      609.90      747.30     82.53 o 
  -6  12   3     3977.74     3815.34    145.63 o 
  -5  12   3      142.14       73.02     47.10 o 
  -4  12   3    11749.69    11180.33    256.55 o 
  -3  12   3      354.77      439.87     92.26 o 
  -2  12   3     7548.77     6996.14    165.12 o 
  -1  12   3        2.36       19.15     39.66 o 
   0  12   3     7080.14     6812.44    163.98 o 
   1  12   3        2.36        3.71     37.80 o 
   2  12   3        6.83        0.27     34.98 o 
   3  12   3       85.32        7.51     38.57 o 
   4  12   3     2237.61     2230.16     95.51 o 
   5  12   3       18.14        0.12     51.68 o 
   6  12   3     8351.40     8503.39    295.30 o 
   7  12   3      959.11      892.43    142.17 o 
   8  12   3     5099.66     5356.04    391.72 o 
   9  12   3       58.38        0.13     70.74 o 
  10  12   3     2474.85     2782.77    186.59 o 
  11  12   3       34.31        0.00    117.13 o 
  12  12   3      335.79      363.85    171.72 o 
 -13  13   3     1502.40     1849.81    199.34 o 
 -12  13   3        3.38        0.02     77.48 o 
 -11  13   3     1813.18     2000.57    153.40 o 
 -10  13   3      764.12      663.64    128.23 o 
  -9  13   3     7902.80     8358.04    251.90 o 
  -8  13   3       52.65       22.09     51.37 o 
  -7  13   3     3370.88     3341.50    127.53 o 
  -6  13   3      663.11      602.24     73.08 o 
  -5  13   3     1673.22     1436.03     93.02 o 
  -4  13   3        5.89        0.01     41.56 o 
  -3  13   3       67.81       10.15     41.01 o 
  -2  13   3      338.80      294.49     66.12 o 
  -1  13   3     3914.05     3892.65    127.35 o 
   0  13   3      198.65      242.72     55.55 o 
   1  13   3    10275.58    10231.67    259.16 o 
   2  13   3      423.14      321.57     57.90 o 
   3  13   3     5078.10     5252.41    174.14 o 
   4  13   3     1684.15     1698.04    111.85 o 
   5  13   3     4442.56     4529.06    170.26 o 
   6  13   3       76.07       26.14     83.93 o 
   7  13   3     1595.07     1926.06    163.99 o 
   8  13   3       21.08        0.11     70.75 o 
   9  13   3      406.54      272.12    102.41 o 
  10  13   3      225.29      132.13     98.16 o 
  11  13   3     1890.07     2015.44    277.53 o 
  12  13   3      400.43      390.75    178.88 o 
 -12  14   3     1057.10      901.38    129.91 o 
 -11  14   3      205.27      113.23     90.40 o 
 -10  14   3     1057.38      980.46    153.16 o 
  -9  14   3        0.20        7.31     68.42 o 
  -8  14   3      528.36      421.80     88.96 o 
  -7  14   3       84.85       16.67     51.56 o 
  -6  14   3     2128.07     2028.62    105.38 o 
  -5  14   3     3028.39     2832.01    120.86 o 
  -4  14   3     2772.62     2784.56    116.68 o 
  -3  14   3     4182.77     3829.04    133.04 o 
  -2  14   3     4273.14     4289.81    138.48 o 
  -1  14   3      905.24     1017.95     85.16 o 
   0  14   3      760.02      856.61     90.67 o 
   1  14   3     1206.97      996.33    106.44 o 
   2  14   3        0.52        0.09     46.16 o 
   3  14   3      211.23      128.65     67.25 o 
   4  14   3      514.41      409.98     86.20 o 
   5  14   3     2395.42     2386.37    143.05 o 
   6  14   3     3997.62     3856.03    212.55 o 
   7  14   3     1180.08     1315.34    151.20 o 
   8  14   3     2949.18     3002.14    381.62 o 
   9  14   3      953.46      916.86    183.34 o 
  10  14   3     2212.15     2340.83    202.85 o 
  11  14   3      246.05      168.81    114.46 o 
 -11  15   3     1062.73     1248.89    136.06 o 
 -10  15   3     1856.78     2284.92    159.38 o 
  -9  15   3      941.85      959.60    115.57 o 
  -8  15   3     1525.92     1846.07    154.26 o 
  -7  15   3     1171.15     1333.44    102.37 o 
  -6  15   3      965.03      818.25     93.75 o 
  -5  15   3      180.92      113.97     57.44 o 
  -4  15   3        5.18        0.16     50.49 o 
  -3  15   3       66.41       11.47     51.66 o 
  -2  15   3      923.44     1123.61    118.28 o 
  -1  15   3      426.65      403.10     70.23 o 
   0  15   3     4793.00     5028.07    187.07 o 
   1  15   3     2321.82     2315.77    134.17 o 
   2  15   3     2258.50     2233.17    128.34 o 
   3  15   3      438.35      379.07     84.12 o 
   4  15   3     4056.10     4028.74    170.01 o 
   5  15   3      228.90      198.70    120.59 o 
   6  15   3      253.81      109.70     94.01 o 
   7  15   3       20.17        0.06     85.01 o 
   8  15   3       44.84        0.02     84.40 o 
   9  15   3       86.42      191.99    238.18 o 
  10  15   3      675.50      850.92    150.31 o 
 -10  16   3       38.49       11.62     80.05 o 
  -9  16   3       30.35        0.05     73.95 o 
  -8  16   3      187.72       39.40     75.72 o 
  -7  16   3      999.96      960.01     97.96 o 
  -6  16   3       35.10       48.82     59.53 o 
  -5  16   3     4110.36     4018.87    149.22 o 
  -4  16   3      181.57      105.31     61.07 o 
  -3  16   3     4916.85     4921.95    161.65 o 
  -2  16   3       83.21       29.28     66.15 o 
  -1  16   3     2728.44     2916.45    195.41 o 
   0  16   3        0.75        0.30     67.42 o 
   1  16   3      414.37      228.86     81.69 o 
   2  16   3        3.00        0.01     63.03 o 
   3  16   3        2.65        0.09     63.49 o 
   4  16   3       52.92        0.65     66.35 o 
   5  16   3     2189.90     2225.12    225.92 o 
   6  16   3      144.13       44.94     96.44 o 
   7  16   3     1464.84     1727.84    176.42 o 
   8  16   3       57.99       12.53     99.09 o 
   9  16   3     1872.47     2172.96    207.40 o 
  -9  17   3      193.74       84.83     88.09 o 
  -8  17   3     1693.18     2014.95    155.61 o 
  -7  17   3       21.25        7.29     62.72 o 
  -6  17   3     1060.27     1096.71    105.50 o 
  -5  17   3       42.34        8.44     59.19 o 
  -4  17   3      183.01       67.44     73.88 o 
  -3  17   3      106.05       76.09     75.62 o 
  -2  17   3      170.23       83.03     73.51 o 
  -1  17   3       80.06       25.62     77.48 o 
   0  17   3     3079.29     3235.21    192.33 o 
   1  17   3       18.77        0.21     64.09 o 
   2  17   3     1542.00     1621.01    137.54 o 
   3  17   3       37.32        8.69     70.44 o 
   4  17   3     1663.92     1586.43    139.32 o 
   5  17   3       64.63       97.52    103.86 o 
   6  17   3      570.48      525.85    130.27 o 
   7  17   3        6.83        0.48     82.31 o 
  -7  18   3      257.56      192.25     87.87 o 
  -6  18   3      512.06      320.54     95.49 o 
  -5  18   3     1307.34     1633.62    142.08 o 
  -4  18   3      587.52      548.65    115.94 o 
  -3  18   3     2290.51     2343.21    147.29 o 
  -2  18   3      356.37      302.20    120.61 o 
  -1  18   3     1566.79     1785.97    146.77 o 
   0  18   3      166.94      120.51     81.24 o 
   1  18   3       17.55        0.29     72.10 o 
   2  18   3       81.47        0.36     70.34 o 
   3  18   3        2.60        0.10     72.25 o 
   4  18   3      710.08      501.51    136.68 o 
   5  18   3      719.03      848.35    199.49 o 
  -4  19   3       87.52        0.07     69.38 o 
  -3  19   3        7.88        0.39     70.25 o 
  -2  19   3       51.70       58.30     75.64 o 
  -1  19   3      299.14      338.39    120.25 o 
   0  19   3      375.87      245.96     95.77 o 
   1  19   3     1468.34     1837.37    155.97 o 
   2  19   3      781.89      885.28    123.41 o 
 -18   0   4      410.51      418.98    190.22 o 
 -16   0   4       81.89       28.54    128.35 o 
 -14   0   4     8958.10     9219.39    471.23 o 
 -12   0   4     6178.22     6179.54    348.40 o 
 -10   0   4    22287.90    21323.71    709.41 o 
  -8   0   4    14976.69    17248.00    554.71 o 
  -6   0   4     1532.16     2381.94    147.35 o 
  -4   0   4     7798.19     8537.66    319.56 o 
  -2   0   4     9438.76    15786.80    399.66 o 
   0   0   4    36923.70    33654.38    851.73 o 
   2   0   4     7981.75     8887.33    205.19 o 
   4   0   4    23649.29    26169.73    395.22 o 
   6   0   4     6653.10     7521.07    153.17 o 
   8   0   4    10014.23     9402.79    261.37 o 
  10   0   4    14484.08    14684.32    375.04 o 
  12   0   4     7380.51     7811.69    274.22 o 
  14   0   4      326.21      280.58    106.23 o 
  16   0   4       52.27        0.01     85.51 o 
 -18   1   4      776.63      658.87    151.56 o 
 -17   1   4     3873.91     3985.27    245.25 o 
 -16   1   4      491.43      653.36    129.42 o 
 -15   1   4     4364.84     4354.98    235.98 o 
 -14   1   4      764.92      573.07    123.54 o 
 -13   1   4      612.11      435.84    107.40 o 
 -12   1   4      101.76        0.20     65.73 o 
 -11   1   4      413.95      520.46     82.73 o 
 -10   1   4       24.49        0.67     38.09 o 
  -9   1   4     4007.16     4609.74    132.84 o 
  -8   1   4     1091.09      924.04     93.84 o 
  -7   1   4    11715.45     9254.69    669.13 o 
  -6   1   4       42.49       22.80     39.20 o 
  -5   1   4    43271.28    45669.94   1171.47 o 
  -4   1   4     1371.33     1415.90     59.43 o 
  -3   1   4      478.20      560.42     56.24 o 
  -2   1   4    28765.47    35905.21    535.28 o 
  -1   1   4    20957.28    34626.10    508.28 o 
   0   1   4    33186.07    32997.12    601.56 o 
   1   1   4     3069.87     2270.98     72.88 o 
   2   1   4      235.15      164.93     19.68 o 
   3   1   4     6506.02     4807.85     71.82 o 
   4   1   4     4627.67     3752.05     64.20 o 
   5   1   4    20194.93    19104.85    217.06 o 
   6   1   4     3644.33     3164.18     62.34 o 
   7   1   4     1641.68     1693.03     72.23 o 
   8   1   4     3355.82     3214.78    100.84 o 
   9   1   4     2278.28     2259.16     89.74 o 
  10   1   4        1.04       25.51     37.22 o 
  11   1   4      549.65      494.40    111.62 o 
  12   1   4      290.73      252.55     60.41 o 
  13   1   4     1885.77     1904.20    117.68 o 
  14   1   4      969.38      875.50    149.14 o 
  15   1   4     4619.02     5161.31    173.59 o 
  16   1   4      611.89      686.75     94.29 o 
 -18   2   4       75.67       69.03    104.48 o 
 -17   2   4        4.85       52.64    103.00 o 
 -16   2   4      443.57      429.43    121.08 o 
 -15   2   4     1225.82     1265.29    161.25 o 
 -14   2   4     5838.04     5837.05    262.71 o 
 -13   2   4     5118.19     5273.52    243.85 o 
 -12   2   4     1394.64     1081.74    129.05 o 
 -11   2   4     6825.92     6341.33    174.41 o 
 -10   2   4     9344.35     8307.23    252.31 o 
  -9   2   4     5803.83     6008.38    284.99 o 
  -8   2   4     1884.06     2260.41     90.16 o 
  -7   2   4      249.91      112.45     50.10 o 
  -6   2   4     1124.01     1232.53     62.25 o 
  -5   2   4     5492.01     5444.26    150.52 o 
  -4   2   4    32102.51    37007.26   1209.74 o 
  -3   2   4     2814.39     2907.30     78.95 o 
  -2   2   4      312.23      364.66     38.77 o 
  -1   2   4    67413.98    64676.73    867.79 o 
   0   2   4    40916.03    36792.46    641.46 o 
   1   2   4    14682.92    15730.04    306.84 o 
   2   2   4     7758.16     6649.09    111.40 o 
   3   2   4     6257.56     7147.39    110.70 o 
   4   2   4     2131.75     1516.06     46.53 o 
   5   2   4     4735.48     4823.44     77.58 o 
   6   2   4     3561.55     3640.58     65.63 o 
   7   2   4     2357.56     2298.69     67.68 o 
   8   2   4     7342.65     6656.86    209.66 o 
   9   2   4     9466.48     9438.12    229.56 o 
  10   2   4     9968.18     9901.21    207.40 o 
  11   2   4     3594.06     3986.89    129.29 o 
  12   2   4     4410.00     4520.63    209.25 o 
  13   2   4     1311.17     1405.45    107.22 o 
  14   2   4     1150.63     1178.91    100.81 o 
  15   2   4       33.06       13.42     60.08 o 
  16   2   4       13.60       12.52     67.61 o 
 -18   3   4     2916.40     2864.88    233.20 o 
 -17   3   4      617.81      432.46    132.72 o 
 -16   3   4     1704.26     1742.47    189.15 o 
 -15   3   4     1087.31      866.31    142.20 o 
 -14   3   4     7364.22     7491.88    418.10 o 
 -13   3   4      354.79      267.20    100.98 o 
 -12   3   4      185.78       13.42     69.12 o 
 -11   3   4       61.11       14.20     57.32 o 
 -10   3   4     6394.78     6534.88    176.21 o 
  -9   3   4     2968.40     2672.33    105.04 o 
  -8   3   4    15140.84    16264.94    560.99 o 
  -7   3   4     9374.45     9498.28    235.94 o 
  -6   3   4     5810.98     6286.37    171.61 o 
  -5   3   4    21095.30    21958.62    360.27 o 
  -4   3   4     7123.09     8559.98    172.91 o 
  -3   3   4      832.35     1265.70     70.80 o 
  -2   3   4     9638.06    10744.37    187.12 o 
  -1   3   4    20334.08    23192.98    348.71 o 
   0   3   4    41595.33    51499.81    907.86 o 
   1   3   4     7106.23     8370.49    191.74 o 
   2   3   4    15785.07    19061.22    298.30 o 
   3   3   4     1848.20     2249.23     54.40 o 
   4   3   4    21728.38    18711.55    236.41 o 
   5   3   4     4431.03     4425.62     75.87 o 
   6   3   4    10424.42     8557.04    121.64 o 
   7   3   4      561.77      572.26     41.45 o 
   8   3   4     5372.38     5221.19    113.75 o 
   9   3   4       99.16      103.79     42.27 o 
  10   3   4       28.64        8.62     39.78 o 
  11   3   4      222.24      225.67     55.65 o 
  12   3   4     1887.75     1925.78    101.23 o 
  13   3   4      128.14      126.64     58.46 o 
  14   3   4     3951.30     3979.66    148.40 o 
  15   3   4     1012.22      993.07    116.06 o 
 -18   4   4        4.64       11.25    109.86 o 
 -17   4   4       93.15       25.21     98.99 o 
 -16   4   4      169.60      137.60    137.39 o 
 -15   4   4     3057.53     3339.85    205.84 o 
 -14   4   4      168.10       70.64     87.97 o 
 -13   4   4    16058.90    15510.41    705.73 o 
 -12   4   4        4.77        1.52     63.45 o 
 -11   4   4    17125.67    16558.87   1050.80 o 
 -10   4   4       34.11       56.64     46.05 o 
  -9   4   4    17908.13    18673.70    437.31 o 
  -8   4   4     1327.44     1360.63     82.00 o 
  -7   4   4       10.86      107.75     38.72 o 
  -6   4   4     1041.47     1009.21     60.41 o 
  -5   4   4     1971.61     2027.20    122.22 o 
  -4   4   4    13532.33    14995.81    439.77 o 
  -3   4   4    11663.88    11558.08    198.53 o 
  -2   4   4       59.03       24.20     19.40 o 
  -1   4   4    37812.04    30891.18    475.96 o 
   0   4   4     2834.74     3017.78     76.35 o 
   1   4   4    20147.79    20075.97    310.71 o 
   2   4   4      998.13     1306.96     41.43 o 
   3   4   4     2221.46     2689.31     60.66 o 
   4   4   4      471.16      671.18     52.29 o 
   5   4   4      938.01      863.88     59.68 o 
   6   4   4       40.75       42.12     26.11 o 
   7   4   4    10701.03    10333.06    168.53 o 
   8   4   4       11.39       43.44     31.12 o 
   9   4   4    14260.39    13914.61    249.77 o 
  10   4   4      899.70      944.93     76.47 o 
  11   4   4    11738.37    12327.27    247.88 o 
  12   4   4      371.93      404.20     67.17 o 
  13   4   4     2837.52     3063.52    125.81 o 
  14   4   4       24.75       33.26     63.26 o 
  15   4   4        5.79        5.89     74.02 o 
 -17   5   4      533.14      207.22    124.09 o 
 -16   5   4     3049.12     2999.07    214.29 o 
 -15   5   4        6.10        0.04     84.29 o 
 -14   5   4     3130.38     3344.92    203.06 o 
 -13   5   4      584.84      598.10    125.45 o 
 -12   5   4       48.07        0.17     71.07 o 
 -11   5   4      176.02      114.81     71.06 o 
 -10   5   4     3594.65     3865.05    135.50 o 
  -9   5   4     1600.47     1380.65     85.88 o 
  -8   5   4    11281.18    11725.00    474.80 o 
  -7   5   4     1236.94     1437.03     75.22 o 
  -6   5   4    22967.38    20038.85    606.57 o 
  -5   5   4     1805.28     2135.19     81.85 o 
  -4   5   4    18130.84    19435.00    368.61 o 
  -3   5   4     2638.23     2428.33     81.29 o 
  -2   5   4      442.08      503.58     46.28 o 
  -1   5   4       22.65       24.73     19.51 o 
   0   5   4     5041.32     7161.18    134.64 o 
   1   5   4      160.84       60.35     28.17 o 
   2   5   4    42414.57    47274.94    574.50 o 
   3   5   4      192.12      154.67     38.11 o 
   4   5   4    56017.93    55548.01    618.14 o 
   5   5   4      583.95      595.15     65.26 o 
   6   5   4    16049.56    15477.46    217.87 o 
   7   5   4       22.61        4.45     25.75 o 
   8   5   4     7175.91     7598.01    144.34 o 
   9   5   4      112.24      100.47     43.05 o 
  10   5   4      620.10      502.16     66.14 o 
  11   5   4       30.01        0.09     45.39 o 
  12   5   4      670.93      599.72     76.97 o 
  13   5   4     1294.92     1343.12    118.46 o 
  14   5   4     3888.52     4097.37    177.71 o 
  15   5   4      671.64      643.06    111.09 o 
 -17   6   4        0.80       14.10    102.00 o 
 -16   6   4      109.95      147.31    111.89 o 
 -15   6   4     1632.72     1651.29    267.84 o 
 -14   6   4     1090.56     1111.35    154.12 o 
 -13   6   4     4772.25     4754.43    319.50 o 
 -12   6   4     1019.42     1033.34    134.87 o 
 -11   6   4     7509.64     7845.04    283.80 o 
 -10   6   4     7922.23     7511.77    197.18 o 
  -9   6   4     8321.40     8717.08    213.27 o 
  -8   6   4     2939.58     3361.68    122.39 o 
  -7   6   4     1479.88     1764.27     91.18 o 
  -6   6   4     5844.99     4905.69    173.25 o 
  -5   6   4       27.81        2.79     24.82 o 
  -4   6   4      596.18      448.15     41.09 o 
  -3   6   4    10603.41    11565.83    184.51 o 
  -2   6   4    12567.91    11666.97    189.05 o 
  -1   6   4    22367.79    20332.32    437.10 o 
   0   6   4    17112.19    17772.53    264.15 o 
   1   6   4    15882.90    15605.48    202.52 o 
   2   6   4     8615.17    10877.60    171.09 o 
   3   6   4     8291.18     8559.67    130.64 o 
   4   6   4      438.88      413.10     44.99 o 
   5   6   4      609.39      644.06     46.01 o 
   6   6   4      823.58      774.56     50.46 o 
   7   6   4      569.82      461.50     45.21 o 
   8   6   4     6436.50     6025.59    129.38 o 
   9   6   4     5445.93     5743.92    130.58 o 
  10   6   4     1358.78     1239.56     88.02 o 
  11   6   4     2567.40     2374.04    143.34 o 
  12   6   4     3343.01     3523.10    179.68 o 
  13   6   4      812.30      813.03    102.22 o 
  14   6   4       86.57       32.17     71.07 o 
  15   6   4       29.25       24.48     73.86 o 
 -17   7   4     2592.02     2804.20    358.85 o 
 -16   7   4     1384.65     1023.85    163.52 o 
 -15   7   4     1794.97     1856.91    188.79 o 
 -14   7   4      336.51      361.55    111.48 o 
 -13   7   4     2099.39     1861.78    165.19 o 
 -12   7   4     1121.45     1038.79    141.75 o 
 -11   7   4      244.66      171.39    133.79 o 
 -10   7   4      628.74      689.93     76.10 o 
  -9   7   4     9794.34     9977.06    235.61 o 
  -8   7   4     2786.69     2934.87    116.57 o 
  -7   7   4    18003.55    18820.61    301.95 o 
  -6   7   4    18952.50    17855.69    293.00 o 
  -5   7   4    12151.19    11543.88    209.88 o 
  -4   7   4     6467.03     7378.48    151.81 o 
  -3   7   4    11411.97    11344.96    194.73 o 
  -2   7   4      372.90      340.16     34.69 o 
  -1   7   4      991.10      798.70     69.70 o 
   0   7   4       46.05       44.63     25.24 o 
   1   7   4     4079.11     4140.90     95.56 o 
   2   7   4     5855.52     5689.48     91.53 o 
   3   7   4    11878.32    12693.64    165.34 o 
   4   7   4     3769.15     3105.72     79.62 o 
   5   7   4    13084.69    13491.76    199.42 o 
   6   7   4     3478.43     3157.46     84.70 o 
   7   7   4     5508.92     5449.50    117.81 o 
   8   7   4     1011.33      912.75     63.60 o 
   9   7   4      172.15       75.42     40.67 o 
  10   7   4      118.70        7.61     59.95 o 
  11   7   4        9.82        0.02     47.99 o 
  12   7   4        3.67       32.03     60.27 o 
  13   7   4     3175.77     3380.77    158.34 o 
  14   7   4      837.77     1115.22    125.55 o 
 -16   8   4      379.84      433.37    133.79 o 
 -15   8   4       13.28      123.49    141.40 o 
 -14   8   4     4167.01     4561.73    248.76 o 
 -13   8   4      441.93      275.66    113.69 o 
 -12   8   4     4920.41     4996.43    237.38 o 
 -11   8   4      611.23      517.55    112.19 o 
 -10   8   4     8147.79     8167.68    286.66 o 
  -9   8   4       26.30        7.13     47.90 o 
  -8   8   4     2037.91     1992.24     88.36 o 
  -7   8   4      970.52     1184.60     76.48 o 
  -6   8   4        3.79        0.29     31.50 o 
  -5   8   4        7.14        4.94     29.64 o 
  -4   8   4     8969.76     8963.13    290.94 o 
  -3   8   4      203.13      154.93     36.22 o 
  -2   8   4    21837.17    21385.98    397.29 o 
  -1   8   4      663.09      499.50     46.70 o 
   0   8   4    27869.26    28352.18    436.69 o 
   1   8   4        7.27       33.79     21.94 o 
   2   8   4    12867.20    12638.52    162.90 o 
   3   8   4      905.63      723.20     40.72 o 
   4   8   4      291.68      241.48     31.40 o 
   5   8   4      161.64       71.47     30.67 o 
   6   8   4      494.37      421.74     45.16 o 
   7   8   4       34.47        1.85     32.22 o 
   8   8   4     7288.60     7969.91    178.06 o 
   9   8   4      216.44      113.19     50.65 o 
  10   8   4     5129.80     5157.38    172.49 o 
  11   8   4        2.89       19.87     59.04 o 
  12   8   4     6173.11     6665.33    214.54 o 
  13   8   4       93.29       84.69     74.82 o 
  14   8   4      696.77      753.90    135.69 o 
 -16   9   4      311.08      213.56    164.17 o 
 -15   9   4     1664.29     1736.95    192.78 o 
 -14   9   4      338.35      277.17    110.02 o 
 -13   9   4      389.21      356.12    119.99 o 
 -12   9   4      294.41      290.95    135.27 o 
 -11   9   4      310.70      149.19    100.35 o 
 -10   9   4      530.37      344.01    142.20 o 
  -9   9   4     6751.37     7241.29    176.75 o 
  -8   9   4       46.22       23.08     41.65 o 
  -7   9   4    19237.48    18713.78    317.62 o 
  -6   9   4      619.70      704.03     64.43 o 
  -5   9   4    22690.62    23250.02    362.61 o 
  -4   9   4     1078.18     1233.54     70.33 o 
  -3   9   4    14916.11    17054.06    279.19 o 
  -2   9   4       27.26        5.37     30.33 o 
  -1   9   4      346.25      299.41     50.34 o 
   0   9   4       68.05       17.44     28.80 o 
   1   9   4     2239.34     2193.02     78.45 o 
   2   9   4      392.74      289.69     36.43 o 
   3   9   4     8418.90     8339.04    127.69 o 
   4   9   4     2237.71     2306.81     65.02 o 
   5   9   4    10885.32    10749.17    250.52 o 
   6   9   4      322.05      305.40     43.82 o 
   7   9   4     7038.61     7173.28    163.07 o 
   8   9   4      624.97      616.89     64.96 o 
   9   9   4      621.45      558.56     69.88 o 
  10   9   4       45.37        0.27     71.55 o 
  11   9   4       93.41        0.62     69.32 o 
  12   9   4      226.12      251.73    100.20 o 
  13   9   4     2319.37     2422.86    174.27 o 
  14   9   4       34.00       42.34     96.06 o 
 -15  10   4      999.26     1063.62    214.22 o 
 -14  10   4     2438.44     2651.22    212.86 o 
 -13  10   4     1253.70     1412.08    168.89 o 
 -12  10   4     5344.85     5240.96    247.21 o 
 -11  10   4     1381.31     1464.82    156.87 o 
 -10  10   4     3271.64     2902.65    178.19 o 
  -9  10   4     4542.17     4315.73    140.17 o 
  -8  10   4      163.95      113.62     49.03 o 
  -7  10   4      295.39      377.91     56.15 o 
  -6  10   4        7.84        0.27     35.35 o 
  -5  10   4     1100.28     1062.12    116.23 o 
  -4  10   4     2455.93     2543.02    119.42 o 
  -3  10   4     6012.30     6066.56    147.12 o 
  -2  10   4    14348.76    14870.98    259.43 o 
  -1  10   4     8330.82     8239.41    172.63 o 
   0  10   4    11278.76    10929.05    203.81 o 
   1  10   4     2924.08     2900.92     79.87 o 
   2  10   4     4575.79     4785.36    106.55 o 
   3  10   4      276.10      143.19     36.34 o 
   4  10   4       29.90       12.36     30.40 o 
   5  10   4      127.32       93.31     42.31 o 
   6  10   4     1094.87     1219.66     96.50 o 
   7  10   4      443.28      501.07     77.09 o 
   8  10   4     5569.68     5976.70    187.33 o 
   9  10   4     2481.40     2306.39    124.23 o 
  10  10   4     5258.68     5666.95    310.63 o 
  11  10   4     1435.51     1654.12    156.51 o 
  12  10   4     2814.74     2766.98    185.54 o 
  13  10   4      291.54       21.79     92.49 o 
 -15  11   4      378.41      308.46    160.53 o 
 -14  11   4      893.36      898.52    162.09 o 
 -13  11   4      112.39       52.70    100.22 o 
 -12  11   4      155.84       55.81     95.34 o 
 -11  11   4      174.07       15.33     87.05 o 
 -10  11   4     1136.10     1233.45    118.72 o 
  -9  11   4     1663.08     1745.90    104.39 o 
  -8  11   4     5298.23     5049.14    151.15 o 
  -7  11   4     4953.36     4639.23    141.15 o 
  -6  11   4     8906.04     8586.22    196.18 o 
  -5  11   4     3512.53     3224.54    113.37 o 
  -4  11   4     5643.35     5931.64    151.17 o 
  -3  11   4     2269.98     2419.80    165.67 o 
  -2  11   4      945.01      989.58     71.11 o 
  -1  11   4      242.25      345.34     51.33 o 
   0  11   4       18.83       12.86     36.97 o 
   1  11   4     1340.96     1463.88     68.83 o 
   2  11   4     3680.05     3841.71     98.64 o 
   3  11   4     1616.82     1665.84     67.72 o 
   4  11   4     7959.36     7983.74    176.21 o 
   5  11   4     2953.89     3303.95    136.92 o 
   6  11   4     5251.70     5420.88    173.51 o 
   7  11   4     4205.41     4181.24    156.35 o 
   8  11   4     1180.43     1142.11    104.63 o 
   9  11   4      224.67       73.84     67.80 o 
  10  11   4       33.22        0.03     58.95 o 
  11  11   4       21.56        0.48     71.98 o 
  12  11   4      467.87      316.77    110.52 o 
  13  11   4      469.01      393.25    119.71 o 
 -14  12   4        9.98        0.05     98.45 o 
 -13  12   4     5033.19     5637.61    277.62 o 
 -12  12   4      980.17     1132.03    153.95 o 
 -11  12   4     2150.82     2149.51    181.00 o 
 -10  12   4      101.90        0.02     66.74 o 
  -9  12   4     5785.24     5897.89    204.46 o 
  -8  12   4      371.65      177.32     60.44 o 
  -7  12   4      452.16      336.83     77.48 o 
  -6  12   4      472.89      488.20     65.16 o 
  -5  12   4     1293.23     1170.42     86.06 o 
  -4  12   4       94.03       35.43     44.61 o 
  -3  12   4     6440.86     6590.10    166.44 o 
  -2  12   4      906.57      788.49     70.48 o 
  -1  12   4    10632.78    11278.69    259.36 o 
   0  12   4     1046.07     1241.17     81.86 o 
   1  12   4    11425.87    11517.50    224.67 o 
   2  12   4       52.23       68.28     55.01 o 
   3  12   4     1854.39     1841.65    111.04 o 
   4  12   4      409.80      313.57     67.23 o 
   5  12   4      398.95      295.70     69.73 o 
   6  12   4       10.07        0.01     72.63 o 
   7  12   4     1318.45     1366.28    144.99 o 
   8  12   4       22.74        0.14     63.41 o 
   9  12   4     3561.90     3742.39    205.57 o 
  10  12   4       66.42       17.94     86.28 o 
  11  12   4     2550.07     2733.96    275.43 o 
  12  12   4       14.96        0.01    130.33 o 
 -13  13   4      147.40      203.96    121.37 o 
 -12  13   4        3.15        0.26     95.78 o 
 -11  13   4       44.99        0.09     66.77 o 
 -10  13   4      130.21       13.86     75.92 o 
  -9  13   4      835.62      886.02    111.98 o 
  -8  13   4     5577.33     5638.36    170.71 o 
  -7  13   4      181.26      173.33     63.40 o 
  -6  13   4    10571.54    10972.39    323.93 o 
  -5  13   4     1079.86     1226.46     91.08 o 
  -4  13   4     2797.64     2498.89    106.05 o 
  -3  13   4        1.63        0.03     40.38 o 
  -2  13   4      447.69      328.17     81.32 o 
  -1  13   4        4.79        0.51     38.62 o 
   0  13   4      932.88      687.47     87.82 o 
   1  13   4       57.73        8.68     50.62 o 
   2  13   4     3426.42     3362.55    144.99 o 
   3  13   4     1899.52     1872.55    114.12 o 
   4  13   4     9483.85    10486.33    374.66 o 
   5  13   4     1796.05     1916.70    150.54 o 
   6  13   4    10455.51    10315.70    343.90 o 
   7  13   4      212.05      137.26     94.65 o 
   8  13   4     1156.88     1086.01    146.02 o 
   9  13   4       10.63        0.72     85.84 o 
  10  13   4       89.18        0.06     86.58 o 
  11  13   4        2.56        0.04    123.62 o 
 -12  14   4      647.49      702.32    164.91 o 
 -11  14   4     2097.78     2187.65    158.98 o 
 -10  14   4     1065.72     1118.29    126.22 o 
  -9  14   4     2003.86     2391.57    154.55 o 
  -8  14   4      108.67       16.06     58.85 o 
  -7  14   4      276.10      176.42     65.20 o 
  -6  14   4        0.12        3.49     49.93 o 
  -5  14   4      973.69      961.27     89.08 o 
  -4  14   4     2353.21     2028.59    104.78 o 
  -3  14   4     2483.08     2241.25    106.47 o 
  -2  14   4     2250.97     2356.14    107.57 o 
  -1  14   4     4513.67     4319.42    171.35 o 
   0  14   4     3561.70     3661.31    176.14 o 
   1  14   4     2519.50     2411.90    130.16 o 
   2  14   4     1064.59      937.85    102.32 o 
   3  14   4     1708.48     1682.02    122.39 o 
   4  14   4       13.82       11.10     62.62 o 
   5  14   4       53.31       37.69     88.01 o 
   6  14   4        4.62        0.32     80.13 o 
   7  14   4     1407.33     1774.06    263.93 o 
   8  14   4      480.39      485.75    150.29 o 
   9  14   4     1949.61     2323.96    203.66 o 
  10  14   4      906.14     1382.21    170.46 o 
 -11  15   4      288.91      252.09     97.70 o 
 -10  15   4       13.99        0.14     75.12 o 
  -9  15   4     1964.77     2170.57    151.72 o 
  -8  15   4     1294.25     1450.00    127.81 o 
  -7  15   4     2686.61     2554.57    123.18 o 
  -6  15   4     1435.82     1581.80    113.46 o 
  -5  15   4     3058.85     3014.64    126.81 o 
  -4  15   4      427.65      405.33     71.57 o 
  -3  15   4     2537.68     2324.41    135.00 o 
  -2  15   4      104.28        0.02     73.29 o 
  -1  15   4      112.76       40.98     63.77 o 
   0  15   4      556.10      362.92     98.56 o 
   1  15   4      513.14      383.46     83.63 o 
   2  15   4       18.93        8.40     59.22 o 
   3  15   4     1752.03     1822.25    131.07 o 
   4  15   4     1067.27     1160.71    120.37 o 
   5  15   4     3365.13     3441.91    205.12 o 
   6  15   4     1492.70     1691.39    170.06 o 
   7  15   4     1158.93     1184.46    257.58 o 
   8  15   4      366.79      265.84    111.71 o 
   9  15   4      227.45      156.87    109.93 o 
 -10  16   4      951.85     1090.58    162.04 o 
  -9  16   4        8.58        0.05     71.96 o 
  -8  16   4      445.56      541.68    101.64 o 
  -7  16   4        4.36        0.02     58.26 o 
  -6  16   4       20.26       21.28     58.07 o 
  -5  16   4        4.09       33.95     63.30 o 
  -4  16   4     1546.55     1534.64    132.65 o 
  -3  16   4      112.72      115.53     72.16 o 
  -2  16   4     4012.37     4334.92    231.08 o 
  -1  16   4       76.79      140.82     74.41 o 
   0  16   4     5539.60     5537.48    206.59 o 
   1  16   4      262.40      263.50     86.99 o 
   2  16   4     1258.82     1214.23    122.01 o 
   3  16   4      124.49        9.74     65.35 o 
   4  16   4      140.98       41.64     85.67 o 
   5  16   4       14.25       25.04     89.47 o 
   6  16   4      134.99       91.36     98.83 o 
   7  16   4      102.12       37.29     97.04 o 
   8  16   4     1249.57     1234.81    200.78 o 
  -9  17   4     1179.45     1426.67    144.02 o 
  -8  17   4        2.77        0.11     71.73 o 
  -7  17   4     2346.39     2304.05    146.95 o 
  -6  17   4      108.12       16.43     74.32 o 
  -5  17   4     2960.75     3113.55    161.91 o 
  -4  17   4        4.59        0.31     67.81 o 
  -3  17   4     1807.52     1988.84    147.88 o 
  -2  17   4      166.90       25.90     71.16 o 
  -1  17   4       36.42       17.38     72.26 o 
   0  17   4       15.77       13.50     68.67 o 
   1  17   4      464.53      361.79     89.16 o 
   2  17   4       60.96        0.11     73.66 o 
   3  17   4      787.54      746.21    111.65 o 
   4  17   4       35.98        0.66     84.73 o 
   5  17   4     2581.68     2687.32    196.64 o 
   6  17   4        7.14       36.16    106.50 o 
  -7  18   4       61.08       87.32     96.49 o 
  -6  18   4        0.27       11.49     77.64 o 
  -5  18   4       61.56        3.77     73.34 o 
  -4  18   4      522.50      456.10    100.79 o 
  -3  18   4       88.33      155.38     84.62 o 
  -2  18   4     1337.16     1630.24    143.58 o 
  -1  18   4      463.31      502.41    104.31 o 
   0  18   4     1681.58     1776.25    154.54 o 
   1  18   4      454.51      308.87     97.14 o 
   2  18   4      376.74      397.89    100.11 o 
   3  18   4       51.13        0.04     78.00 o 
   4  18   4      122.00       83.74    106.20 o 
   5  18   4       16.97       17.80    102.43 o 
  -4  19   4      490.23      508.51    105.60 o 
  -3  19   4      206.43      147.92     89.21 o 
  -2  19   4      294.52      225.61     94.20 o 
  -1  19   4        0.28        0.06     99.59 o 
   0  19   4      187.09       34.40     82.51 o 
   1  19   4      383.46      345.52    131.12 o 
 -17   0   5     2125.54     2715.74    326.68 o 
 -15   0   5       24.68        0.27    108.21 o 
 -13   0   5     4006.67     3763.04    287.92 o 
 -11   0   5    12455.96    12460.77    515.13 o 
  -9   0   5    21531.11    20816.88    684.89 o 
  -7   0   5     8712.30     9900.90    367.55 o 
  -5   0   5       27.34       30.55     52.51 o 
  -3   0   5     6658.28     8704.50    316.17 o 
  -1   0   5    20188.50    31755.04   1218.52 o 
   1   0   5    13094.93    14031.33    245.49 o 
   3   0   5    40709.77    42040.21    611.48 o 
   5   0   5     9831.14    11406.80    208.63 o 
   7   0   5      195.21      202.66     56.06 o 
   9   0   5     7048.98     7273.70    242.62 o 
  11   0   5     6802.24     7307.06    254.58 o 
  13   0   5     3368.58     2845.64    174.60 o 
  15   0   5     2257.34     2273.17    187.11 o 
 -18   1   5     1864.04     1869.14    208.82 o 
 -17   1   5      663.03      433.19    129.48 o 
 -16   1   5     3536.05     3574.05    225.83 o 
 -15   1   5      785.85      450.65    121.10 o 
 -14   1   5    11229.27    11061.00    373.70 o 
 -13   1   5     1412.44     1382.49    151.29 o 
 -12   1   5     2691.20     2826.56    172.54 o 
 -11   1   5       38.99        0.02     42.48 o 
 -10   1   5      235.54      265.64     56.39 o 
  -9   1   5      116.13       87.22     43.81 o 
  -8   1   5       52.68        4.97     31.42 o 
  -7   1   5     6169.30     5518.61    146.77 o 
  -6   1   5    42612.52    44450.04    679.57 o 
  -5   1   5    16770.76    17889.35    457.85 o 
  -4   1   5    28551.91    28361.40    704.20 o 
  -3   1   5       61.70      522.61    143.07 o 
  -2   1   5    20626.04    16167.15    460.09 o 
  -1   1   5     9212.34     8634.88    248.32 o 
   0   1   5     3780.06     4847.65    143.69 o 
   1   1   5       13.48       61.62     43.60 o 
   2   1   5      203.93      158.10     24.17 o 
   3   1   5     5002.53     5405.15     91.35 o 
   4   1   5     9709.44    10594.40    137.97 o 
   5   1   5     5337.10     4804.52     96.88 o 
   6   1   5    19420.98    17605.93    211.78 o 
   7   1   5     2333.11     1897.97     61.92 o 
   8   1   5    13655.22    14549.34    248.61 o 
   9   1   5     2453.36     2193.76     98.52 o 
  10   1   5     3049.43     3478.68    117.14 o 
  11   1   5      792.35      604.78     71.95 o 
  12   1   5      582.56      530.09     76.42 o 
  13   1   5       34.58       12.16     51.23 o 
  14   1   5      713.03      708.51     86.39 o 
  15   1   5      358.89      423.20     95.99 o 
 -18   2   5     1070.11      866.69    201.57 o 
 -17   2   5      449.82      525.89    137.78 o 
 -16   2   5       47.71        0.08     80.73 o 
 -15   2   5        8.35        0.06     71.33 o 
 -14   2   5       41.42        0.05     87.86 o 
 -13   2   5     2353.88     2138.21    161.79 o 
 -12   2   5     3174.86     3166.97    183.48 o 
 -11   2   5     1954.56     2210.89    187.96 o 
 -10   2   5     8116.72     8577.57    352.12 o 
  -9   2   5    13154.29    13812.82    565.04 o 
  -8   2   5    10048.48    10026.25    215.73 o 
  -7   2   5    12738.07    14109.20    313.99 o 
  -6   2   5      822.17      492.28     63.58 o 
  -5   2   5      138.28      309.84     48.86 o 
  -4   2   5      413.74      489.25     44.72 o 
  -3   2   5     8004.90     8429.75    169.57 o 
  -2   2   5      155.77      103.40     19.96 o 
  -1   2   5      284.85     1031.49     41.00 o 
   0   2   5    23014.43    23374.22    434.36 o 
   1   2   5    29059.51    32628.16    506.06 o 
   2   2   5    14278.25    12386.86    199.57 o 
   3   2   5    13724.58    14874.33    176.62 o 
   4   2   5    15140.23    16342.60    194.48 o 
   5   2   5     1419.15     1667.98     47.00 o 
   6   2   5     1099.46     1173.88     40.28 o 
   7   2   5      768.34      851.28     50.17 o 
   8   2   5      137.64       50.42     37.73 o 
   9   2   5     5362.54     5612.75    145.25 o 
  10   2   5     2075.47     2217.93     96.18 o 
  11   2   5     6251.47     6098.58    175.08 o 
  12   2   5     5152.05     5313.70    177.57 o 
  13   2   5     3912.51     4157.98    148.12 o 
  14   2   5     1287.66     1338.67    123.70 o 
  15   2   5     1826.06     2129.40    150.56 o 
 -18   3   5      114.81       43.01    103.71 o 
 -17   3   5     2167.80     2383.10    206.79 o 
 -16   3   5      403.00      366.15    142.90 o 
 -15   3   5     4793.97     4598.77    244.95 o 
 -14   3   5     2251.86     2247.28    185.26 o 
 -13   3   5    14123.13    15067.27    578.35 o 
 -12   3   5      105.36       38.70     77.77 o 
 -11   3   5      572.50      534.49    112.43 o 
 -10   3   5      918.15     1129.07     82.60 o 
  -9   3   5      140.48       88.51     42.28 o 
  -8   3   5     1109.39      995.12     72.76 o 
  -7   3   5     2151.18     2043.95    148.85 o 
  -6   3   5    16062.22    17306.61    306.68 o 
  -5   3   5    28858.02    29000.71    515.70 o 
  -4   3   5    16467.90    16466.07    502.73 o 
  -3   3   5    18380.29    19377.96    373.24 o 
  -2   3   5     1133.73     1318.37     49.85 o 
  -1   3   5    51690.13    65271.89    925.68 o 
   0   3   5    18220.17    21642.38    420.16 o 
   1   3   5      669.14     1207.89     70.50 o 
   2   3   5      720.31      448.33     26.66 o 
   3   3   5     5287.19     6614.39    108.48 o 
   4   3   5     2282.44     2165.59     60.02 o 
   5   3   5     7549.71     7996.74    115.65 o 
   6   3   5       26.15       11.81     24.96 o 
   7   3   5    19325.03    20355.69    274.63 o 
   8   3   5     1846.08     2063.57     82.97 o 
   9   3   5    11476.67    11910.45    227.20 o 
  10   3   5      680.89      684.76     68.02 o 
  11   3   5     3309.45     3526.97    125.49 o 
  12   3   5       50.27      115.45     56.66 o 
  13   3   5      128.28       84.69     70.01 o 
  14   3   5        6.79       14.59     67.00 o 
  15   3   5     1439.80     1583.51    149.58 o 
 -18   4   5     1864.96     2285.06    235.81 o 
 -17   4   5      193.55       70.57    104.81 o 
 -16   4   5      260.86      168.10    103.91 o 
 -15   4   5        0.30        0.01     84.26 o 
 -14   4   5       30.84        0.29     75.02 o 
 -13   4   5     1046.05     1012.95    140.27 o 
 -12   4   5     5601.20     5551.87    508.71 o 
 -11   4   5      188.88      176.04     54.76 o 
 -10   4   5    20201.75    20905.21    389.57 o 
  -9   4   5     2136.83     2007.30    191.02 o 
  -8   4   5     4911.57     3846.58    127.74 o 
  -7   4   5     1971.23     2106.88     90.14 o 
  -6   4   5     2454.76     2318.13    156.35 o 
  -5   4   5       93.68       57.89     31.82 o 
  -4   4   5     5462.08     5924.57    176.05 o 
  -3   4   5      712.64      931.05     52.02 o 
  -2   4   5     7450.71     7732.52    177.64 o 
  -1   4   5        3.52        7.07     15.83 o 
   0   4   5    50701.41    48183.07    882.26 o 
   1   4   5     1528.63     1359.98     80.31 o 
   2   4   5    34446.48    31398.20    403.77 o 
   3   4   5      145.09       93.82     20.98 o 
   4   4   5    16932.72    18172.11    236.63 o 
   5   4   5        0.75       27.04     22.53 o 
   6   4   5     6431.47     7121.72    159.50 o 
   7   4   5      154.63      115.71     34.02 o 
   8   4   5      406.56      464.64     46.89 o 
   9   4   5        0.33       72.75     43.47 o 
  10   4   5     4527.42     4829.40    140.90 o 
  11   4   5      153.50      108.82     61.26 o 
  12   4   5     7676.74     7651.81    230.53 o 
  13   4   5        0.53        2.19     56.84 o 
  14   4   5     3125.99     3281.13    162.21 o 
  15   4   5        0.69        0.38     71.18 o 
 -17   5   5     2538.71     2688.35    226.25 o 
 -16   5   5        5.91        0.01     86.87 o 
 -15   5   5     5086.82     5126.75    339.82 o 
 -14   5   5      301.68      185.29     98.63 o 
 -13   5   5    10116.86    10317.85    555.47 o 
 -12   5   5      348.40      323.46     96.46 o 
 -11   5   5     4254.21     4159.11    279.34 o 
 -10   5   5      256.23      267.52     58.46 o 
  -9   5   5        6.56        1.25     36.81 o 
  -8   5   5        4.28       14.30     34.02 o 
  -7   5   5     4225.73     4729.03    134.44 o 
  -6   5   5      863.39     1040.45     65.70 o 
  -5   5   5    13030.14    11165.55    226.56 o 
  -4   5   5     1936.88     2044.27     78.33 o 
  -3   5   5    32890.74    30295.33    488.51 o 
  -2   5   5     6086.33     6841.98    146.40 o 
  -1   5   5     4790.71     6007.88    113.80 o 
   0   5   5      445.58      493.22     61.12 o 
   1   5   5     2854.16     2408.59     64.88 o 
   2   5   5      373.72      333.98     28.86 o 
   3   5   5     9165.95    10153.33    148.88 o 
   4   5   5       59.29       19.80     21.29 o 
   5   5   5     8785.13     8605.92    144.76 o 
   6   5   5     3522.31     3459.15     86.43 o 
   7   5   5    14893.62    14702.79    221.01 o 
   8   5   5      676.23      741.90     56.00 o 
   9   5   5     9574.45    10155.42    206.09 o 
  10   5   5      309.35      498.06     76.43 o 
  11   5   5     2464.06     2201.85    123.19 o 
  12   5   5        2.11        4.17     57.86 o 
  13   5   5       24.74        9.59     62.11 o 
  14   5   5      507.09      380.74     91.76 o 
  15   5   5     1338.10     1449.61    168.13 o 
 -17   6   5      538.42      630.76    147.38 o 
 -16   6   5      421.41      511.16    132.88 o 
 -15   6   5      135.91        0.03     99.09 o 
 -14   6   5       23.95        0.84     85.93 o 
 -13   6   5      870.95      977.89    141.29 o 
 -12   6   5     1925.33     1787.74    351.03 o 
 -11   6   5     4193.60     4558.31    264.10 o 
 -10   6   5    14348.03    14208.64    442.56 o 
  -9   6   5     8087.60     8486.87    211.00 o 
  -8   6   5    11488.31    10475.97    309.63 o 
  -7   6   5      352.65      213.95     50.31 o 
  -6   6   5     7925.25     9662.15    291.11 o 
  -5   6   5     2134.77     2317.29    104.90 o 
  -4   6   5      197.17      135.23     40.71 o 
  -3   6   5      698.63      691.10     52.61 o 
  -2   6   5     5378.77     6207.36    157.96 o 
  -1   6   5     5334.20     3870.97     97.30 o 
   0   6   5    12413.17    12209.86    323.49 o 
   1   6   5     4653.62     2896.33     98.73 o 
   2   6   5    26812.19    25706.81    347.87 o 
   3   6   5     1640.75     1200.39     55.13 o 
   4   6   5     5213.18     5469.90    103.73 o 
   5   6   5      564.25      391.09     38.45 o 
   6   6   5     4823.67     5481.34    120.87 o 
   7   6   5      241.73      158.89     37.75 o 
   8   6   5       91.93       70.06     43.69 o 
   9   6   5     2832.05     2810.75    125.53 o 
  10   6   5     1001.20     1080.35    104.65 o 
  11   6   5     2815.74     2597.68    133.71 o 
  12   6   5      844.82      812.42    140.01 o 
  13   6   5     1630.20     1731.68    133.84 o 
  14   6   5     1444.05     1798.20    145.13 o 
 -17   7   5      328.26      370.64    285.77 o 
 -16   7   5     1423.55     1474.15    220.08 o 
 -15   7   5     1202.09     1129.61    162.94 o 
 -14   7   5     6881.79     6772.50    349.68 o 
 -13   7   5     2610.62     2604.65    239.41 o 
 -12   7   5     3247.91     3189.67    196.09 o 
 -11   7   5     1429.63     1640.45    152.74 o 
 -10   7   5      113.72       29.43     49.47 o 
  -9   7   5        0.49        1.12     44.57 o 
  -8   7   5     2748.21     2617.48    114.71 o 
  -7   7   5     3039.43     3604.87    124.78 o 
  -6   7   5    11894.41    12998.74    261.61 o 
  -5   7   5     5682.90     5589.62    153.02 o 
  -4   7   5    26022.54    26401.29    442.89 o 
  -3   7   5     6041.95     6174.70    232.58 o 
  -2   7   5    17116.50    17411.34    305.71 o 
  -1   7   5     1008.22     1073.68     83.71 o 
   0   7   5     1608.94     1419.86    100.00 o 
   1   7   5      935.69      910.14     45.07 o 
   2   7   5      191.00      276.22     32.43 o 
   3   7   5      266.47      251.14     38.12 o 
   4   7   5     5892.43     5670.66    110.31 o 
   5   7   5      269.19      244.03     37.38 o 
   6   7   5     4625.81     4200.72    102.09 o 
   7   7   5     3384.62     3121.80    118.51 o 
   8   7   5    12622.41    13014.96    243.04 o 
   9   7   5     1160.01     1134.68    123.45 o 
  10   7   5     1417.63     1289.93    108.59 o 
  11   7   5      105.58        0.01     59.38 o 
  12   7   5      273.54      164.14     79.57 o 
  13   7   5       86.07       87.03     74.89 o 
  14   7   5      304.15      200.09     92.37 o 
 -16   8   5      121.89        0.05     95.63 o 
 -15   8   5       15.23        0.29     87.98 o 
 -14   8   5       30.10       59.21     98.29 o 
 -13   8   5      903.02      711.71    132.72 o 
 -12   8   5      256.36       86.58     95.42 o 
 -11   8   5     9564.71    10357.25    340.46 o 
 -10   8   5        7.33       43.42     51.74 o 
  -9   8   5    18728.73    19395.78    382.17 o 
  -8   8   5      233.87      164.27     52.74 o 
  -7   8   5    12163.80    12668.07    271.57 o 
  -6   8   5     1034.83     1068.21     80.13 o 
  -5   8   5     6305.31     6192.84    143.51 o 
  -4   8   5     1402.66     1207.16     66.00 o 
  -3   8   5       51.56       90.66     34.66 o 
  -2   8   5      196.57      137.27     36.57 o 
  -1   8   5    13907.71    14320.84    234.81 o 
   0   8   5      122.27      146.95     34.45 o 
   1   8   5    22989.88    24208.31    335.46 o 
   2   8   5       61.68       21.42     24.59 o 
   3   8   5    12456.63    13126.43    188.48 o 
   4   8   5       71.45       41.37     28.29 o 
   5   8   5     4088.99     3978.28    111.37 o 
   6   8   5      621.26      628.20     60.65 o 
   7   8   5      890.14      904.32     80.83 o 
   8   8   5      719.19      723.43     71.46 o 
   9   8   5     3870.85     3860.08    129.13 o 
  10   8   5       32.84        3.02     56.61 o 
  11   8   5     1903.89     1994.86    128.55 o 
  12   8   5       14.32        0.04     59.20 o 
  13   8   5     4636.83     5220.41    200.47 o 
  14   8   5      114.30       39.76     77.54 o 
 -16   9   5     2314.26     2634.41    350.50 o 
 -15   9   5      598.98      570.93    136.47 o 
 -14   9   5     4483.22     5110.75    384.30 o 
 -13   9   5      599.86      481.78    232.50 o 
 -12   9   5     4900.11     4609.27    273.56 o 
 -11   9   5      557.53      615.17    130.95 o 
 -10   9   5     1223.56     1130.02    101.83 o 
  -9   9   5        6.96        0.62     51.00 o 
  -8   9   5     2825.28     3007.70    126.91 o 
  -7   9   5        7.23       15.96     46.15 o 
  -6   9   5     9350.81     9668.45    225.28 o 
  -5   9   5     1857.43     1741.86     81.67 o 
  -4   9   5    21238.80    21612.32    341.47 o 
  -3   9   5      204.84      133.87     41.81 o 
  -2   9   5    19028.98    18915.67    297.93 o 
  -1   9   5      488.93      389.90     45.77 o 
   0   9   5     3887.06     3730.89    104.50 o 
   1   9   5       98.64       25.18     30.09 o 
   2   9   5      337.50      302.18     38.51 o 
   3   9   5      193.76      164.20     48.89 o 
   4   9   5     4733.63     5109.50    170.99 o 
   5   9   5     1981.21     1743.71     96.13 o 
   6   9   5     3613.95     3566.11    135.33 o 
   7   9   5      100.42      171.78     58.41 o 
   8   9   5    10361.04     9991.45    346.85 o 
   9   9   5      525.46      560.43     84.73 o 
  10   9   5     3035.76     3240.13    339.82 o 
  11   9   5       76.20       23.16     74.17 o 
  12   9   5      483.65      572.04    119.18 o 
  13   9   5       21.61        0.01     87.51 o 
 -15  10   5       21.63        0.45    108.85 o 
 -14  10   5      135.68       17.18    101.53 o 
 -13  10   5     1052.99     1132.28    222.15 o 
 -12  10   5      274.12       88.07    101.33 o 
 -11  10   5     5198.75     5078.40    240.25 o 
 -10  10   5     5249.56     5320.04    263.23 o 
  -9  10   5     8198.77     7930.91    224.27 o 
  -8  10   5     3811.32     3443.01    153.70 o 
  -7  10   5     4653.62     5109.46    143.09 o 
  -6  10   5     2412.56     2283.43     95.72 o 
  -5  10   5     1081.17     1100.00     77.42 o 
  -4  10   5      173.85      210.77     48.00 o 
  -3  10   5       77.79       50.98     39.95 o 
  -2  10   5      606.63      788.05     62.32 o 
  -1  10   5     5765.13     5466.16    137.49 o 
   0  10   5     3487.30     3736.93    110.84 o 
   1  10   5    10774.91    10025.93    192.99 o 
   2  10   5     6592.17     7857.83    169.29 o 
   3  10   5     7999.80     8133.05    174.98 o 
   4  10   5     2777.60     2963.32    121.02 o 
   5  10   5     1369.37     1251.82     95.50 o 
   6  10   5      527.76      360.91     69.00 o 
   7  10   5       64.41        0.01     52.10 o 
   8  10   5        1.23       13.63     52.17 o 
   9  10   5      839.30      713.49     97.90 o 
  10  10   5     1403.38     1373.93    149.21 o 
  11  10   5     1335.14     1440.65    174.08 o 
  12  10   5     1028.98     1087.41    146.01 o 
  13  10   5     2156.15     2320.37    206.47 o 
 -15  11   5     2718.17     3290.60    236.59 o 
 -14  11   5      903.26     1190.04    206.82 o 
 -13  11   5     2426.96     2435.68    264.74 o 
 -12  11   5     1119.62     1270.15    164.42 o 
 -11  11   5      950.90     1014.55    139.69 o 
 -10  11   5       62.88        0.01     75.30 o 
  -9  11   5       22.29       10.42     59.46 o 
  -8  11   5     1796.19     1750.84    103.75 o 
  -7  11   5      985.46     1002.71     84.60 o 
  -6  11   5     2778.92     2677.68    109.04 o 
  -5  11   5     8613.45     8406.83    190.69 o 
  -4  11   5     3312.53     3130.66    110.54 o 
  -3  11   5     8085.17     7754.76    174.66 o 
  -2  11   5     1844.08     1811.74     83.56 o 
  -1  11   5     5812.54     5434.86    140.27 o 
   0  11   5      877.60      837.82     84.38 o 
   1  11   5     1070.50     1079.52     71.95 o 
   2  11   5       10.61        5.66     35.79 o 
   3  11   5      404.93      356.64     57.13 o 
   4  11   5      991.03     1048.01     91.21 o 
   5  11   5     4263.64     3932.55    145.85 o 
   6  11   5     1505.04     1638.98    117.08 o 
   7  11   5     2589.10     2570.67    128.76 o 
   8  11   5     1117.54      944.99    109.03 o 
   9  11   5     3708.21     3714.80    162.89 o 
  10  11   5      998.74     1073.33    141.93 o 
  11  11   5      472.83      282.73    106.23 o 
  12  11   5        0.65        0.31     77.31 o 
 -14  12   5      307.97       95.76    114.68 o 
 -13  12   5      261.38      190.77    117.10 o 
 -12  12   5      956.06      955.78    186.28 o 
 -11  12   5      204.48      135.82     96.04 o 
 -10  12   5     4550.75     4274.94    221.42 o 
  -9  12   5      185.21      149.50     66.63 o 
  -8  12   5     7795.95     8187.87    204.87 o 
  -7  12   5      305.22      265.67     66.28 o 
  -6  12   5     6459.93     6194.30    168.36 o 
  -5  12   5       82.44       40.93     48.74 o 
  -4  12   5      494.32      494.16     63.85 o 
  -3  12   5      300.75      230.21     51.90 o 
  -2  12   5      945.42      827.41     73.44 o 
  -1  12   5      393.23      460.10    103.32 o 
   0  12   5     9365.09     9354.42    243.24 o 
   1  12   5      221.36       63.38     57.16 o 
   2  12   5     8200.15     8544.16    231.01 o 
   3  12   5      507.92      433.56     78.00 o 
   4  12   5     3646.80     3596.75    149.79 o 
   5  12   5        3.60        0.08     67.85 o 
   6  12   5     1370.63     1355.78    146.60 o 
   7  12   5       24.60        0.12     73.24 o 
   8  12   5      161.56       57.68     90.47 o 
   9  12   5        5.61        0.04     78.24 o 
  10  12   5     1172.09     1349.11    238.30 o 
  11  12   5      177.80        0.16    129.24 o 
 -13  13   5     3154.08     3449.80    231.26 o 
 -12  13   5        1.56        0.00     94.35 o 
 -11  13   5      892.30      998.44    146.79 o 
 -10  13   5        0.97        0.11     86.09 o 
  -9  13   5        6.44       17.88     54.14 o 
  -8  13   5      328.27      216.32     66.47 o 
  -7  13   5     1840.27     1952.22    109.05 o 
  -6  13   5        4.59       10.14     48.96 o 
  -5  13   5     8198.71     8471.28    253.86 o 
  -4  13   5     1056.22     1000.88     82.76 o 
  -3  13   5     2779.56     2710.96    134.42 o 
  -2  13   5      118.33       49.53     57.58 o 
  -1  13   5     2413.66     2305.89    127.21 o 
   0  13   5       99.87       17.94     56.21 o 
   1  13   5       88.55       70.81     60.13 o 
   2  13   5      135.74       16.05     57.40 o 
   3  13   5      656.42      491.89     94.19 o 
   4  13   5      552.16      586.56     90.13 o 
   5  13   5     6523.58     7001.90    277.60 o 
   6  13   5       63.06      139.46     88.94 o 
   7  13   5     4224.71     4549.38    352.78 o 
   8  13   5      223.16      323.84    107.81 o 
   9  13   5     2485.77     2461.59    178.08 o 
  10  13   5       30.76        0.02     84.50 o 
  11  13   5      222.83      142.26    156.31 o 
 -12  14   5     1193.35     1549.94    180.77 o 
 -11  14   5      687.87      353.86    125.72 o 
 -10  14   5     1272.48     1620.11    172.09 o 
  -9  14   5     2525.63     2788.97    206.36 o 
  -8  14   5     3392.59     3701.91    142.45 o 
  -7  14   5     1393.75     1337.71    104.54 o 
  -6  14   5     2170.46     1974.75    110.05 o 
  -5  14   5      525.22      553.05     75.68 o 
  -4  14   5      299.31      208.60     74.27 o 
  -3  14   5       79.45       10.64     59.23 o 
  -2  14   5      420.13      330.36     78.84 o 
  -1  14   5      485.42      369.58     82.79 o 
   0  14   5     3741.25     3581.15    228.50 o 
   1  14   5     2974.17     2899.04    142.33 o 
   2  14   5     3394.56     3345.45    151.97 o 
   3  14   5      521.21      537.41     90.61 o 
   4  14   5     5723.58     5882.68    206.89 o 
   5  14   5     1050.94     1021.67    143.63 o 
   6  14   5      522.73      435.31    182.09 o 
   7  14   5      203.81       91.72     95.19 o 
   8  14   5       81.11        0.10     90.45 o 
   9  14   5      123.85      151.02    155.11 o 
  10  14   5      323.45      448.67    119.07 o 
 -11  15   5      241.20       38.88    114.17 o 
 -10  15   5       12.54        0.08     77.87 o 
  -9  15   5       17.50        0.02     67.96 o 
  -8  15   5      499.99      494.95     83.07 o 
  -7  15   5      215.22      269.96     77.81 o 
  -6  15   5     1334.19     1546.07    135.54 o 
  -5  15   5     1987.65     2067.50    137.61 o 
  -4  15   5     4637.53     4868.12    190.34 o 
  -3  15   5      871.02      868.10    108.73 o 
  -2  15   5     4837.79     4982.91    192.59 o 
  -1  15   5      648.03      758.55     99.44 o 
   0  15   5     1905.94     1916.89    133.96 o 
   1  15   5      947.73      808.29    105.17 o 
   2  15   5        2.41        0.35     57.85 o 
   3  15   5       63.97        0.01     62.59 o 
   4  15   5     1144.84      976.83    197.49 o 
   5  15   5     1631.38     1931.90    183.73 o 
   6  15   5     1624.30     1952.95    185.84 o 
   7  15   5     1124.86     1365.18    174.49 o 
   8  15   5     1408.26     1649.56    187.14 o 
   9  15   5      641.44      748.53    175.61 o 
 -10  16   5        2.14        6.51     76.68 o 
  -9  16   5     3171.34     3547.62    194.51 o 
  -8  16   5      102.66       41.39     78.37 o 
  -7  16   5     3359.05     3473.26    171.84 o 
  -6  16   5      285.30      114.77     82.76 o 
  -5  16   5      405.74      241.77     85.09 o 
  -4  16   5        3.32        0.41     60.33 o 
  -3  16   5        1.99        1.76     65.06 o 
  -2  16   5      141.28       85.33     90.06 o 
  -1  16   5     1351.40     1422.09    132.39 o 
   0  16   5       90.52       88.86     76.20 o 
   1  16   5     2894.46     2953.94    155.22 o 
   2  16   5      455.90      206.85    106.09 o 
   3  16   5     1803.17     2059.60    135.98 o 
   4  16   5      353.48      210.93    106.78 o 
   5  16   5     1100.00      950.01    150.45 o 
   6  16   5       23.13        0.02     80.05 o 
   7  16   5       64.85        0.04     95.69 o 
  -9  17   5       21.20        4.44     90.76 o 
  -8  17   5      447.16      393.28    125.67 o 
  -7  17   5       40.97       50.05     83.05 o 
  -6  17   5     1764.29     1892.85    156.64 o 
  -5  17   5       33.17        0.30     75.31 o 
  -4  17   5     2813.47     2754.71    156.18 o 
  -3  17   5      108.51       54.82     74.18 o 
  -2  17   5     2111.86     2283.14    151.50 o 
  -1  17   5      203.70       91.85     78.44 o 
   0  17   5     1480.65     1475.92    140.37 o 
   1  17   5        4.33        0.34     67.65 o 
   2  17   5        2.69        0.06     67.63 o 
   3  17   5        4.68        0.06     73.61 o 
   4  17   5      721.93      760.82    145.87 o 
   5  17   5       12.95        0.52    102.49 o 
   6  17   5     2509.06     2739.08    221.14 o 
  -6  18   5      452.64      352.43    105.66 o 
  -5  18   5      201.52       20.91     78.85 o 
  -4  18   5        6.32        0.07     70.02 o 
  -3  18   5       73.51       16.31     75.47 o 
  -2  18   5        1.89        0.64     73.33 o 
  -1  18   5      855.45     1051.61    128.07 o 
   0  18   5      827.12      889.37    125.53 o 
   1  18   5     1766.50     2139.50    165.98 o 
   2  18   5      331.77      200.72     97.04 o 
   3  18   5      713.99     1033.68    164.66 o 
   4  18   5      464.43      542.39    186.31 o 
  -2  19   5      375.16      292.01     99.20 o 
  -1  19   5      538.59      221.40    126.09 o 
 -18   0   6     6440.21     7078.09    482.32 o 
 -16   0   6     5058.93     5467.21    395.69 o 
 -14   0   6      584.72      491.71    176.46 o 
 -12   0   6       89.66        0.32    104.14 o 
 -10   0   6     8806.64     8853.60    402.46 o 
  -8   0   6    11833.27    11535.25    446.82 o 
  -6   0   6    44110.19    45156.51   1165.11 o 
  -4   0   6    17395.15    21027.50    630.60 o 
  -2   0   6     3902.88     8651.36    188.31 o 
   0   0   6    13067.66    15226.96    371.98 o 
   2   0   6    29046.35    35094.40    613.67 o 
   4   0   6    59808.20    57837.33    825.42 o 
   6   0   6    22218.89    23446.65    382.47 o 
   8   0   6     2046.76     2303.11    129.23 o 
  10   0   6       66.15        0.06     62.80 o 
  12   0   6     2776.33     2828.81    169.05 o 
  14   0   6     3623.16     3312.13    292.24 o 
 -18   1   6       51.65      137.16    123.98 o 
 -17   1   6       79.99       31.02    100.47 o 
 -16   1   6       77.06        0.05     91.11 o 
 -15   1   6     3141.52     3441.92    302.92 o 
 -14   1   6      647.41      644.45    126.97 o 
 -13   1   6     8650.22     8698.64    317.23 o 
 -12   1   6     1923.35     1940.98    108.64 o 
 -11   1   6     4504.43     4175.83    148.88 o 
 -10   1   6     1065.87     1040.29     83.56 o 
  -9   1   6    13728.60    15540.74    425.85 o 
  -8   1   6       35.66        0.95     33.22 o 
  -7   1   6       65.51       39.71     37.10 o 
  -6   1   6     2407.21     2325.10     93.40 o 
  -5   1   6    15483.20    18178.69    326.55 o 
  -4   1   6     1425.40     1951.61     72.84 o 
  -3   1   6    12569.16    14792.90    320.04 o 
  -2   1   6     8180.71     9423.37    168.31 o 
  -1   1   6    37526.01    31605.84    467.84 o 
   0   1   6     5981.97     6289.57    430.54 o 
   1   1   6    22492.14    21049.60    301.35 o 
   2   1   6     2921.81     3322.64     75.44 o 
   3   1   6     5287.52     5727.07     90.55 o 
   4   1   6       72.63      161.83     24.83 o 
   5   1   6     2051.38     2487.40     82.49 o 
   6   1   6     1348.23     1675.68     51.25 o 
   7   1   6     7250.34     7164.74    197.53 o 
   8   1   6     1414.44     1459.38     79.32 o 
   9   1   6    14648.38    14206.43    257.09 o 
  10   1   6     1568.43     1696.90     92.37 o 
  11   1   6     9156.12     9145.19    210.39 o 
  12   1   6      983.71     1069.90     91.43 o 
  13   1   6     1134.53     1422.23    121.51 o 
  14   1   6       26.72        0.00     70.74 o 
  15   1   6       88.24       26.21     95.43 o 
 -18   2   6     2255.73     2697.50    247.07 o 
 -17   2   6     1944.47     2004.55    209.34 o 
 -16   2   6      791.15      769.95    230.81 o 
 -15   2   6     1769.15     1604.69    278.17 o 
 -14   2   6      539.77      410.50    120.05 o 
 -13   2   6      661.11      527.11    113.95 o 
 -12   2   6       29.41        0.01     48.73 o 
 -11   2   6     5594.70     5239.08    169.01 o 
 -10   2   6     3775.88     3832.99    135.93 o 
  -9   2   6     5143.90     5130.87    157.53 o 
  -8   2   6    13009.31    12407.62    318.02 o 
  -7   2   6     6920.07     7103.32    275.50 o 
  -6   2   6    29238.53    26946.74    561.30 o 
  -5   2   6    31495.46    32585.43    848.23 o 
  -4   2   6     7207.79     7243.14    185.69 o 
  -3   2   6     4717.12     6044.66    133.56 o 
  -2   2   6     1469.56     2973.85     79.45 o 
  -1   2   6     4153.54     4209.23     86.95 o 
   0   2   6       52.57       24.96     17.01 o 
   1   2   6    20671.27    25853.88    391.15 o 
   2   2   6    11644.43    11542.28    195.03 o 
   3   2   6    14485.49    13549.13    167.20 o 
   4   2   6    15940.31    14252.96    177.09 o 
   5   2   6    13234.84    13071.74    172.02 o 
   6   2   6     5356.90     5293.89    107.62 o 
   7   2   6     6252.95     6871.71    151.57 o 
   8   2   6      572.57      528.41     58.10 o 
   9   2   6      133.04      131.51     45.17 o 
  10   2   6       63.25        2.06     42.69 o 
  11   2   6       25.52        3.23     48.90 o 
  12   2   6     1880.34     2026.40    134.81 o 
  13   2   6     1146.63     1188.69    117.53 o 
  14   2   6     2373.10     2626.89    149.22 o 
 -18   3   6       21.93        0.06    110.16 o 
 -17   3   6        8.51        0.01    100.08 o 
 -16   3   6      866.41      936.46    159.51 o 
 -15   3   6      723.86      698.58    138.19 o 
 -14   3   6     9198.42     8943.36    586.52 o 
 -13   3   6     2775.70     3081.86    193.55 o 
 -12   3   6    10345.42    10318.55    600.65 o 
 -11   3   6     2699.03     2248.12    114.28 o 
 -10   3   6     5906.70     6035.31    191.11 o 
  -9   3   6     7333.66     7787.95    252.82 o 
  -8   3   6     1440.83     1398.42     92.89 o 
  -7   3   6      944.60     1030.30     74.91 o 
  -6   3   6      337.72       95.01     62.26 o 
  -5   3   6      751.26      775.48     72.63 o 
  -4   3   6    17490.37    16901.27    364.46 o 
  -3   3   6      755.36      542.40     44.39 o 
  -2   3   6    27874.92    24745.87    458.54 o 
  -1   3   6       43.96      295.45     33.11 o 
   0   3   6    26920.50    25635.94    503.15 o 
   1   3   6     4242.93     3895.59    128.74 o 
   2   3   6     9183.79    10375.49    186.47 o 
   3   3   6      305.82      277.10     27.36 o 
   4   3   6     1769.77     1778.18     60.36 o 
   5   3   6      301.30      218.27     44.93 o 
   6   3   6     2773.24     3031.31     80.50 o 
   7   3   6      943.08      659.01     59.24 o 
   8   3   6    10619.63    10607.35    205.57 o 
   9   3   6     1620.55     1654.76     88.88 o 
  10   3   6     8445.60     8429.95    320.12 o 
  11   3   6     1508.15     1539.79    119.92 o 
  12   3   6     2764.48     2468.23    135.04 o 
  13   3   6     1035.10     1226.25    177.62 o 
  14   3   6      406.42      336.66    104.07 o 
 -18   4   6        3.50        0.08    105.90 o 
 -17   4   6     5490.25     5276.24    285.92 o 
 -16   4   6      146.86       99.25    106.99 o 
 -15   4   6     3842.62     3807.64    226.97 o 
 -14   4   6       34.82        0.23     84.24 o 
 -13   4   6      628.97      549.02    124.65 o 
 -12   4   6      187.81      139.51    143.28 o 
 -11   4   6      805.89      678.47     88.41 o 
 -10   4   6      197.20       94.93     53.52 o 
  -9   4   6    10139.72    10750.82    240.77 o 
  -8   4   6     2009.50     2159.24     99.39 o 
  -7   4   6     5564.92     4222.17    131.86 o 
  -6   4   6        6.65        0.12     29.14 o 
  -5   4   6    37794.03    37236.86    577.40 o 
  -4   4   6      126.33      179.79     34.35 o 
  -3   4   6     2566.83     2579.06     89.71 o 
  -2   4   6      410.70      447.64     40.48 o 
  -1   4   6      990.02     1572.66     86.22 o 
   0   4   6     4087.47     3432.43    132.13 o 
   1   4   6    20684.35    26159.74    521.08 o 
   2   4   6      420.48      164.22     36.99 o 
   3   4   6    16814.39    15280.54    204.98 o 
   4   4   6      545.64      607.84     38.73 o 
   5   4   6    23791.22    21768.99    284.79 o 
   6   4   6      179.29      143.33     44.03 o 
   7   4   6     7608.71     7751.43    144.46 o 
   8   4   6       82.48       28.35     36.30 o 
   9   4   6      239.61      215.07     64.76 o 
  10   4   6      143.75      106.16     61.54 o 
  11   4   6      645.78      596.99     90.16 o 
  12   4   6      131.54       59.49     65.51 o 
  13   4   6     1839.67     2055.52    141.16 o 
  14   4   6        2.24       43.99     73.84 o 
 -17   5   6       49.38        0.23     98.80 o 
 -16   5   6      735.88      799.38    146.90 o 
 -15   5   6       11.90        0.01     89.84 o 
 -14   5   6     5235.84     5363.35    343.26 o 
 -13   5   6      700.37      493.07    249.74 o 
 -12   5   6     7934.23     8421.52    707.60 o 
 -11   5   6      663.15      611.71     77.23 o 
 -10   5   6    12662.14    12870.21    375.07 o 
  -9   5   6      518.43      376.20     67.58 o 
  -8   5   6      131.20      260.91     53.38 o 
  -7   5   6        3.80        0.65     31.16 o 
  -6   5   6     2112.50     2497.27    155.22 o 
  -5   5   6       31.73        0.13     29.21 o 
  -4   5   6    18972.46    23309.80    581.51 o 
  -3   5   6     1593.47     1402.11     65.82 o 
  -2   5   6    32594.11    33456.56   1002.00 o 
  -1   5   6     2849.12     2940.96    151.14 o 
   0   5   6    21618.23    21591.36    440.09 o 
   1   5   6       35.04        0.36     36.54 o 
   2   5   6     5029.45     5950.24    143.69 o 
   3   5   6      134.08      109.67     21.70 o 
   4   5   6      325.28      283.39     34.31 o 
   5   5   6      520.00      531.77     51.85 o 
   6   5   6      242.86      300.85     40.03 o 
   7   5   6     1452.85     1352.50     77.48 o 
   8   5   6     6467.31     6216.01    256.20 o 
   9   5   6     3310.76     2870.16    129.64 o 
  10   5   6     7038.15     6924.31    207.15 o 
  11   5   6     1255.46     1602.14    128.46 o 
  12   5   6     1699.44     1959.82    140.65 o 
  13   5   6       19.23       15.92     68.24 o 
  14   5   6      201.16      129.75     84.82 o 
 -17   6   6     3120.98     3304.03    357.27 o 
 -16   6   6      625.19      491.30    139.46 o 
 -15   6   6     1287.32     1247.08    197.53 o 
 -14   6   6      945.15      757.54    146.03 o 
 -13   6   6     1796.38     1680.84    173.62 o 
 -12   6   6      305.70      247.62     98.21 o 
 -11   6   6       25.87        0.01     51.63 o 
 -10   6   6     6832.75     6516.01    191.05 o 
  -9   6   6    10962.59    12093.07    374.33 o 
  -8   6   6     1399.62     1234.72     81.46 o 
  -7   6   6     2833.57     2326.25    137.40 o 
  -6   6   6    11322.09    10845.34    234.33 o 
  -5   6   6     7135.76     7113.57    168.63 o 
  -4   6   6    13705.62    14321.87    266.28 o 
  -3   6   6     5381.99     6576.32    246.09 o 
  -2   6   6      938.89      675.46     61.77 o 
  -1   6   6     1542.87     1732.57     58.65 o 
   0   6   6     3524.33     4601.18    160.08 o 
   1   6   6     2170.48     2357.47    115.43 o 
   2   6   6     3122.91     2823.52     97.08 o 
   3   6   6     8500.85     8303.21    134.14 o 
   4   6   6     5042.06     4959.45    101.22 o 
   5   6   6     7308.43     6933.03    151.50 o 
   6   6   6     5005.96     4752.60    127.61 o 
   7   6   6     3133.54     3250.63    107.86 o 
   8   6   6     1170.87     1206.64     81.89 o 
   9   6   6      716.38      836.30     93.31 o 
  10   6   6      640.25      607.15     88.97 o 
  11   6   6       39.72       18.09     62.58 o 
  12   6   6      443.74      326.66     87.81 o 
  13   6   6      892.78      692.78    105.92 o 
  14   6   6      960.83      989.16    145.86 o 
 -17   7   6       98.76        2.11    114.92 o 
 -16   7   6      204.22      161.87    145.52 o 
 -15   7   6     1166.87     1397.24    174.79 o 
 -14   7   6     1254.39     1188.20    162.35 o 
 -13   7   6     7667.81     8041.15    400.94 o 
 -12   7   6     4321.63     4493.65    226.92 o 
 -11   7   6     5907.00     6104.22    191.53 o 
 -10   7   6     1458.61     1713.05    110.29 o 
  -9   7   6     2329.15     2310.80    113.10 o 
  -8   7   6       67.14        0.05     42.75 o 
  -7   7   6      269.42      239.00     81.16 o 
  -6   7   6       26.01      107.42     95.42 o 
  -5   7   6     4614.36     4755.32    199.11 o 
  -4   7   6     1644.85     1686.92     79.95 o 
  -3   7   6    20112.59    21317.15    653.67 o 
  -2   7   6     2675.43     2508.56    101.43 o 
  -1   7   6    13022.23    13695.27    255.43 o 
   0   7   6     4978.68     4342.25    106.19 o 
   1   7   6     6399.87     6841.57    122.43 o 
   2   7   6      354.65      315.45     50.88 o 
   3   7   6     2716.34     2499.54     85.10 o 
   4   7   6      188.10      167.94     38.60 o 
   5   7   6      756.26      757.03     65.04 o 
   6   7   6       13.77        0.02     32.06 o 
   7   7   6     3274.42     3296.47    112.65 o 
   8   7   6     2825.92     2991.73    116.21 o 
   9   7   6    13110.54    13719.48    308.06 o 
  10   7   6      982.35      886.93    100.05 o 
  11   7   6     2608.89     2573.94    135.82 o 
  12   7   6      772.38      754.77    100.97 o 
  13   7   6     1226.73     1335.70    131.58 o 
 -16   8   6     2137.26     2532.80    257.33 o 
 -15   8   6        9.74        0.00     94.28 o 
 -14   8   6     1888.41     1867.23    192.88 o 
 -13   8   6        0.24       25.43     83.08 o 
 -12   8   6       37.92       38.83     88.65 o 
 -11   8   6       27.66        0.02     70.09 o 
 -10   8   6     7360.93     7448.60    324.08 o 
  -9   8   6      337.80      249.59     66.81 o 
  -8   8   6    11518.52    11476.51    351.78 o 
  -7   8   6        8.31       39.67     46.78 o 
  -6   8   6    21698.79    22891.21    413.66 o 
  -5   8   6      744.78      783.40     79.41 o 
  -4   8   6    15384.14    16768.52    402.69 o 
  -3   8   6     1529.75     1753.75     83.18 o 
  -2   8   6     1823.46     2031.63     84.12 o 
  -1   8   6      355.64      463.59    162.01 o 
   0   8   6     3438.66     3394.09    149.09 o 
   1   8   6       50.03       22.23     25.20 o 
   2   8   6     7724.01     7387.61    176.60 o 
   3   8   6      293.24      225.65     41.01 o 
   4   8   6    14548.58    14692.12    298.20 o 
   5   8   6       82.97       30.21     37.18 o 
   6   8   6     5677.92     5650.80    202.75 o 
   7   8   6       12.68       14.53     39.81 o 
   8   8   6     4666.46     4648.33    159.78 o 
   9   8   6       57.43       85.24     64.92 o 
  10   8   6      117.10       57.82     70.90 o 
  11   8   6      207.49      141.92     73.95 o 
  12   8   6      646.32      811.56    108.91 o 
  13   8   6        0.36       11.99     78.53 o 
 -16   9   6       54.61       87.61    116.25 o 
 -15   9   6     1652.80     2111.79    212.44 o 
 -14   9   6      348.21      213.53    162.43 o 
 -13   9   6     6761.66     7090.97    325.87 o 
 -12   9   6      599.86      480.06    118.84 o 
 -11   9   6    13784.42    13449.71    514.54 o 
 -10   9   6      278.45      257.51     74.07 o 
  -9   9   6     4941.50     4941.27    197.31 o 
  -8   9   6       91.12       35.79     50.75 o 
  -7   9   6      359.91      208.69    101.80 o 
  -6   9   6      804.71      715.37     78.03 o 
  -5   9   6     2545.13     2598.29    110.42 o 
  -4   9   6      321.09      276.18    114.55 o 
  -3   9   6    11350.99    11643.73    248.16 o 
  -2   9   6     2044.84     1975.18     89.56 o 
  -1   9   6    15931.04    14914.54    437.67 o 
   0   9   6      739.35      744.69     91.97 o 
   1   9   6    11483.55    11372.83    316.90 o 
   2   9   6     5063.26     5180.71    154.87 o 
   3   9   6     3273.75     3281.08    125.93 o 
   4   9   6       97.28       19.42     43.63 o 
   5   9   6      174.51       64.68     49.32 o 
   6   9   6        6.27        0.02     46.52 o 
   7   9   6     1205.56     1424.41    111.06 o 
   8   9   6       58.33       54.03     62.29 o 
   9   9   6     7151.31     7765.84    305.02 o 
  10   9   6      295.18      199.61     96.20 o 
  11   9   6     2917.58     3165.63    224.23 o 
  12   9   6      438.16      506.42    120.76 o 
  13   9   6     1698.39     1886.99    187.92 o 
 -15  10   6     1012.46      863.22    158.67 o 
 -14  10   6      489.64      483.53    134.39 o 
 -13  10   6       86.78        0.03     93.24 o 
 -12  10   6        2.56        0.88     76.58 o 
 -11  10   6      512.09      437.75    112.36 o 
 -10  10   6     2991.88     3052.07    145.23 o 
  -9  10   6     3583.31     3631.83    150.72 o 
  -8  10   6     6805.01     7103.73    207.80 o 
  -7  10   6     2520.77     2348.58    116.43 o 
  -6  10   6     4651.00     4482.39    151.28 o 
  -5  10   6     3530.80     3479.34    159.67 o 
  -4  10   6     8043.59     8321.88    209.64 o 
  -3  10   6     1073.45     1107.70     81.57 o 
  -2  10   6      569.76      603.49     81.10 o 
  -1  10   6      270.37       75.91     61.22 o 
   0  10   6      705.26      827.86    104.76 o 
   1  10   6      259.02      165.91     70.12 o 
   2  10   6     2605.59     2887.01    120.88 o 
   3  10   6     5590.23     5344.88    251.95 o 
   4  10   6     9017.46     9556.37    234.60 o 
   5  10   6     2580.34     2620.54    121.02 o 
   6  10   6     1876.55     1732.14    106.07 o 
   7  10   6     1199.17      998.43     99.74 o 
   8  10   6      920.53     1020.46    104.24 o 
   9  10   6       14.66        0.05     72.23 o 
  10  10   6       52.49        0.33     74.35 o 
  11  10   6        2.04        0.09     87.59 o 
  12  10   6      708.90      756.78    143.54 o 
 -15  11   6      195.01       86.24    115.71 o 
 -14  11   6     2689.59     2708.69    205.06 o 
 -13  11   6     1716.07     2115.24    197.09 o 
 -12  11   6     3079.50     2785.31    197.60 o 
 -11  11   6     1758.72     1686.63    169.26 o 
 -10  11   6     4898.81     4942.33    181.82 o 
  -9  11   6       88.62      122.47     68.62 o 
  -8  11   6     2595.13     2510.12    129.87 o 
  -7  11   6      364.83      165.46     66.29 o 
  -6  11   6        2.71       13.16     50.58 o 
  -5  11   6      321.92      293.50     56.75 o 
  -4  11   6     6737.52     6901.52    169.87 o 
  -3  11   6     1068.43     1011.24     91.81 o 
  -2  11   6     5259.38     5400.11    174.70 o 
  -1  11   6     2190.96     1666.94    131.80 o 
   0  11   6     4158.72     3945.20    148.95 o 
   1  11   6     1788.55     1786.60    195.45 o 
   2  11   6     3755.13     3771.51    156.79 o 
   3  11   6      736.65      630.45    131.21 o 
   4  11   6      336.89      284.24     67.43 o 
   5  11   6       47.24        1.02     51.11 o 
   6  11   6      544.46      325.88     72.80 o 
   7  11   6      725.68      762.57     94.11 o 
   8  11   6     3260.30     3469.88    155.22 o 
   9  11   6      806.37      836.28    104.66 o 
  10  11   6     2375.98     2445.86    173.44 o 
  11  11   6      468.31      273.63    132.56 o 
 -14  12   6       25.67        0.01    101.40 o 
 -13  12   6      396.65      315.87    127.88 o 
 -12  12   6        2.48       38.25     96.51 o 
 -11  12   6       23.76        2.40     76.85 o 
 -10  12   6        4.24        0.03     78.95 o 
  -9  12   6     3719.93     3729.94    160.74 o 
  -8  12   6       54.21       97.36     74.99 o 
  -7  12   6     6332.77     6470.19    203.92 o 
  -6  12   6      724.09      757.34     78.94 o 
  -5  12   6     6473.50     6179.95    166.57 o 
  -4  12   6      514.65      555.24     82.40 o 
  -3  12   6      316.59      182.19     65.11 o 
  -2  12   6        3.56        0.36     55.80 o 
  -1  12   6       67.72       38.36     57.57 o 
   0  12   6       68.37        0.16     54.84 o 
   1  12   6     2319.05     2289.92    122.81 o 
   2  12   6      173.50      176.23     81.59 o 
   3  12   6     6882.24     7025.77    266.51 o 
   4  12   6      490.49      591.25    112.02 o 
   5  12   6     4744.32     4580.31    575.90 o 
   6  12   6       67.57        1.54     73.78 o 
   7  12   6     2807.84     2757.66    181.79 o 
   8  12   6       10.60        5.89     80.72 o 
   9  12   6      408.54      303.79    118.81 o 
  10  12   6        0.55        0.05    129.12 o 
  11  12   6      277.84      391.05    181.30 o 
 -13  13   6       66.26        0.02    104.69 o 
 -12  13   6     2183.68     2378.89    201.61 o 
 -11  13   6       94.48       35.88     93.33 o 
 -10  13   6     2236.09     2209.49    171.32 o 
  -9  13   6       42.14        2.84     66.74 o 
  -8  13   6      772.92      705.21    100.39 o 
  -7  13   6       18.99        3.86     48.34 o 
  -6  13   6      179.60       98.84     58.07 o 
  -5  13   6        2.49        0.29     55.22 o 
  -4  13   6     4817.64     4794.17    184.46 o 
  -3  13   6      816.83      854.65    101.19 o 
  -2  13   6     1752.87     1544.71    122.99 o 
  -1  13   6      139.46       77.48     65.19 o 
   0  13   6     7802.48     7352.27    224.98 o 
   1  13   6      139.42      102.51     67.53 o 
   2  13   6     3816.00     3747.50    160.22 o 
   3  13   6       19.50        0.03     77.98 o 
   4  13   6       12.17        0.15     72.76 o 
   5  13   6       41.57        5.90     77.99 o 
   6  13   6      345.99      287.31    106.15 o 
   7  13   6       73.47       57.84     95.85 o 
   8  13   6     1721.48     1927.92    186.98 o 
   9  13   6       12.14       51.60     90.96 o 
  10  13   6     1692.37     2287.83    284.77 o 
 -12  14   6        2.75        0.09    104.55 o 
 -11  14   6       76.70        0.72     90.87 o 
 -10  14   6      549.82      413.32    199.70 o 
  -9  14   6     1145.94     1107.65    134.68 o 
  -8  14   6     1613.83     1812.73    132.15 o 
  -7  14   6     3431.53     3514.13    167.33 o 
  -6  14   6     1340.19     1429.89    124.61 o 
  -5  14   6     2025.52     1921.87    135.41 o 
  -4  14   6     2015.91     1960.45    130.15 o 
  -3  14   6      411.17      354.73     84.75 o 
  -2  14   6      227.07      142.09     75.43 o 
  -1  14   6        3.19        0.01     61.12 o 
   0  14   6      292.04      192.33     76.80 o 
   1  14   6      681.58      652.28    100.36 o 
   2  14   6       56.16       13.97     64.23 o 
   3  14   6     4746.72     4942.30    238.10 o 
   4  14   6     1000.47     1396.36    158.18 o 
   5  14   6     3525.08     4086.60    220.99 o 
   6  14   6     1603.13     1722.44    178.23 o 
   7  14   6      789.26      829.31    139.56 o 
   8  14   6       69.69       33.11     89.17 o 
   9  14   6      283.87      170.48    111.90 o 
 -11  15   6     1537.40     1784.83    188.05 o 
 -10  15   6      523.09      390.22    119.79 o 
  -9  15   6     1148.67     1264.35    240.05 o 
  -8  15   6      332.12      336.42    119.08 o 
  -7  15   6      488.80      490.50    127.51 o 
  -6  15   6       65.34       33.43     64.34 o 
  -5  15   6      442.02      334.17     89.48 o 
  -4  15   6     1570.83     1860.22    147.93 o 
  -3  15   6     2607.55     2661.55    149.68 o 
  -2  15   6     1587.43     1794.31    142.50 o 
  -1  15   6     4094.09     4373.07    183.71 o 
   0  15   6     2161.31     2332.24    141.92 o 
   1  15   6     1718.02     1822.68    132.47 o 
   2  15   6     1776.63     1768.02    134.04 o 
   3  15   6      447.58      570.49    121.75 o 
   4  15   6       20.03        5.31     88.32 o 
   5  15   6       59.79       79.24    100.79 o 
   6  15   6      507.02      375.47    142.66 o 
   7  15   6      866.72     1132.57    157.86 o 
   8  15   6      408.99      281.34    117.96 o 
 -10  16   6     1518.07     1678.72    282.78 o 
  -9  16   6       39.43       47.64    147.73 o 
  -8  16   6     3819.61     4153.71    232.61 o 
  -7  16   6      888.02      869.22    117.29 o 
  -6  16   6     3213.68     3211.51    167.22 o 
  -5  16   6      567.45      511.19    103.57 o 
  -4  16   6     2172.59     2133.40    152.36 o 
  -3  16   6        1.08       69.11     74.53 o 
  -2  16   6      835.91      807.60    222.92 o 
  -1  16   6        0.65       31.09     71.86 o 
   0  16   6      145.75      145.82     81.76 o 
   1  16   6       12.86       67.36     76.47 o 
   2  16   6     1340.75     1324.59    128.69 o 
   3  16   6      400.64      455.39    120.22 o 
   4  16   6     2493.95     2633.99    234.85 o 
   5  16   6      102.26       45.26    101.05 o 
   6  16   6     2087.57     2211.77    196.57 o 
   7  16   6        6.81       45.84    102.38 o 
  -8  17   6       81.84       40.34    101.24 o 
  -7  17   6      119.20      118.09     89.20 o 
  -6  17   6      112.35       29.04     73.58 o 
  -5  17   6      427.20      266.33     93.80 o 
  -4  17   6       14.81        0.26     71.92 o 
  -3  17   6      907.57      752.17    115.84 o 
  -2  17   6      160.11       92.34     83.22 o 
  -1  17   6     3590.44     3911.34    187.14 o 
   0  17   6      184.32      212.40     89.26 o 
   1  17   6     2637.75     2805.34    190.70 o 
   2  17   6        9.57        0.32     73.45 o 
   3  17   6       59.01        0.02     89.03 o 
   4  17   6       11.98        0.48    100.12 o 
   5  17   6      343.69      299.49    130.00 o 
  -6  18   6     1274.61     1254.76    163.85 o 
  -5  18   6      408.06      200.42     94.07 o 
  -4  18   6      549.85      349.02    104.09 o 
  -3  18   6      381.87      265.29     96.81 o 
  -2  18   6       61.63        6.64     80.98 o 
  -1  18   6       90.00       45.06     83.26 o 
   0  18   6      187.65      157.22     90.00 o 
   1  18   6      390.44      359.83    102.82 o 
   2  18   6     1148.46     1327.20    140.50 o 
 -17   0   7     3421.12     3616.28    341.16 o 
 -15   0   7     6810.91     7103.08    434.92 o 
 -13   0   7     1765.69     1737.80    135.77 o 
 -11   0   7      400.35      356.77    139.03 o 
  -9   0   7       16.92       33.83     94.78 o 
  -7   0   7    15372.67    15893.39    535.56 o 
  -5   0   7    50191.64    49093.52   1223.48 o 
  -3   0   7    34952.38    29870.12    609.42 o 
  -1   0   7     6787.33     9206.20    316.17 o 
   1   0   7     1696.04     3533.50    149.45 o 
   3   0   7     4458.57     4519.71    117.54 o 
   5   0   7    30006.18    29959.67    474.19 o 
   7   0   7    15762.96    15485.86    369.04 o 
   9   0   7     5518.98     5240.88    207.90 o 
  11   0   7     5485.49     5942.86    239.30 o 
  13   0   7      526.20      373.88    154.77 o 
 -18   1   7     2863.56     3195.09    238.55 o 
 -17   1   7       89.34      148.40    178.66 o 
 -16   1   7      212.57      169.97    116.25 o 
 -15   1   7        0.35        0.06     86.47 o 
 -14   1   7     4612.16     4462.10    364.63 o 
 -13   1   7      353.55      278.37    107.75 o 
 -12   1   7     3182.19     2961.23    137.49 o 
 -11   1   7     2716.74     2652.37    123.14 o 
 -10   1   7    17478.40    18039.15    653.43 o 
  -9   1   7     4229.23     4172.32    243.95 o 
  -8   1   7    23352.00    24583.04    677.75 o 
  -7   1   7     1211.87      902.77     75.71 o 
  -6   1   7     5645.04     6303.55    162.46 o 
  -5   1   7      579.10      736.66     68.51 o 
  -4   1   7       59.01       38.44     35.32 o 
  -3   1   7       73.40       33.10     28.73 o 
  -2   1   7    10305.60    15165.26    245.13 o 
  -1   1   7     7473.51     7161.70    201.77 o 
   0   1   7    20932.69    23099.29    551.36 o 
   1   1   7    11346.03    11274.03    175.04 o 
   2   1   7    30944.88    29315.71    393.85 o 
   3   1   7     2077.48     2290.66     61.63 o 
   4   1   7    12135.41    12973.66    170.87 o 
   5   1   7      827.73      964.27     45.39 o 
   6   1   7      622.15      624.62     48.71 o 
   7   1   7      625.02      620.08     58.13 o 
   8   1   7     2578.23     2572.99    103.78 o 
   9   1   7     1478.19     1392.03     84.46 o 
  10   1   7     2528.07     2680.42    110.56 o 
  11   1   7      712.34      700.61     94.89 o 
  12   1   7     6408.48     6322.27    214.79 o 
  13   1   7      429.97      296.85    103.76 o 
  14   1   7     2246.98     2685.87    202.18 o 
 -18   2   7     1684.22     2234.08    228.91 o 
 -17   2   7     1467.12     1618.35    195.76 o 
 -16   2   7     2603.91     2779.59    209.14 o 
 -15   2   7     2900.15     2781.44    201.62 o 
 -14   2   7     4638.26     4295.65    237.15 o 
 -13   2   7     3156.09     2876.04    185.19 o 
 -12   2   7     4797.17     4621.89    209.12 o 
 -11   2   7     1866.02     1994.72    178.39 o 
 -10   2   7      301.62      158.22     58.43 o 
  -9   2   7     1330.60     1326.48    104.00 o 
  -8   2   7     2342.13     1950.96     99.32 o 
  -7   2   7    12287.30    12882.30    352.37 o 
  -6   2   7     8090.93     8711.14    192.49 o 
  -5   2   7    23505.30    25358.13    412.25 o 
  -4   2   7    13854.13    12434.49    274.72 o 
  -3   2   7     8567.29     7830.08    208.36 o 
  -2   2   7    37929.50    42966.75   1574.20 o 
  -1   2   7     2774.26     3306.35     84.88 o 
   0   2   7       73.53      234.38     26.15 o 
   1   2   7        2.28       25.84     21.21 o 
   2   2   7      481.47      572.75     66.94 o 
   3   2   7     4603.26     5264.84     96.82 o 
   4   2   7     8437.04     8270.33    129.21 o 
   5   2   7    10476.58    11321.49    157.45 o 
   6   2   7     6931.33     6374.02    126.44 o 
   7   2   7     4130.18     4436.87    118.68 o 
   8   2   7     6419.78     5802.87    148.73 o 
   9   2   7     3118.04     3179.12    137.11 o 
  10   2   7     2814.21     2617.15    132.35 o 
  11   2   7     1762.11     2006.42    125.96 o 
  12   2   7       34.42       49.52     67.86 o 
  13   2   7      250.73      129.60     78.88 o 
  14   2   7      196.77      168.21    107.68 o 
 -18   3   7      441.72      229.09    131.67 o 
 -17   3   7     1184.57     1584.34    197.34 o 
 -16   3   7       35.95        0.01     88.08 o 
 -15   3   7        8.25        9.15     83.40 o 
 -14   3   7      457.15      407.50    117.32 o 
 -13   3   7     4756.28     5016.17    306.72 o 
 -12   3   7     1879.73     1841.98    115.04 o 
 -11   3   7    10676.67    11361.37    330.83 o 
 -10   3   7     7471.89     7596.55    218.44 o 
  -9   3   7    21019.82    20458.45    668.81 o 
  -8   3   7     6077.85     5810.45    183.12 o 
  -7   3   7     9976.45     9132.89    416.40 o 
  -6   3   7     1890.88     2096.26    149.13 o 
  -5   3   7     1483.12     1703.26     78.09 o 
  -4   3   7      836.60      846.81     60.30 o 
  -3   3   7     6501.43     7711.67    159.63 o 
  -2   3   7      476.29      314.58     38.88 o 
  -1   3   7    24389.06    25849.84    395.47 o 
   0   3   7      460.58      386.62     60.15 o 
   1   3   7    40690.51    40563.28    944.20 o 
   2   3   7     4178.88     3975.36     91.53 o 
   3   3   7    19523.39    20416.21    290.23 o 
   4   3   7      854.86      805.49     42.01 o 
   5   3   7     5517.98     6401.22    107.17 o 
   6   3   7        1.44        0.18     27.37 o 
   7   3   7       25.94        0.05     30.80 o 
   8   3   7        4.89       15.03     47.54 o 
   9   3   7     5510.71     6128.07    206.37 o 
  10   3   7      314.57      386.87     81.25 o 
  11   3   7     2356.89     2338.22    132.91 o 
  12   3   7     1239.43     1503.27    125.97 o 
  13   3   7     2697.10     3013.45    154.32 o 
  14   3   7      295.83      210.19     85.66 o 
 -18   4   7     2556.72     2973.19    276.77 o 
 -17   4   7      142.39      105.68    115.88 o 
 -16   4   7     5003.97     5217.06    414.25 o 
 -15   4   7        2.38       19.61     81.85 o 
 -14   4   7     8635.73     8797.00    993.59 o 
 -13   4   7       98.26        0.65     75.13 o 
 -12   4   7     6377.08     6538.84    204.15 o 
 -11   4   7      289.45      286.42     65.40 o 
 -10   4   7      226.73      242.71     58.31 o 
  -9   4   7      146.85       17.64     46.09 o 
  -8   4   7     3897.14     4788.73    145.66 o 
  -7   4   7      678.74      792.29     71.78 o 
  -6   4   7    21933.30    22490.81    461.67 o 
  -5   4   7      267.12      346.56     46.79 o 
  -4   4   7    46311.94    47696.94   1086.76 o 
  -3   4   7        1.21        2.47     26.87 o 
  -2   4   7    30612.74    36655.77    720.55 o 
  -1   4   7      977.58      821.80     77.95 o 
   0   4   7     1034.77     1012.10     78.36 o 
   1   4   7     4007.54     5772.74    182.61 o 
   2   4   7     1913.24     1717.65    126.97 o 
   3   4   7      301.75      245.12     30.77 o 
   4   4   7     7186.34     8482.26    139.88 o 
   5   4   7      169.72      165.94     29.28 o 
   6   4   7    11574.76    11757.70    220.05 o 
   7   4   7       45.66       35.01     39.23 o 
   8   4   7     5130.03     4888.10    183.50 o 
   9   4   7      211.29      206.20     69.92 o 
  10   4   7     2358.15     2579.08    132.33 o 
  11   4   7       44.38       20.87     62.19 o 
  12   4   7       50.60        4.66     66.66 o 
  13   4   7        3.70        1.65     68.58 o 
  14   4   7      636.28      608.94    111.46 o 
 -17   5   7     2142.08     2669.12    544.67 o 
 -16   5   7       26.65       65.25    100.41 o 
 -15   5   7       16.60        0.27     89.60 o 
 -14   5   7      346.64      179.79    105.50 o 
 -13   5   7     1742.11     1913.62    390.72 o 
 -12   5   7      568.01      481.20    109.86 o 
 -11   5   7     6270.75     6712.22    365.72 o 
 -10   5   7     4972.05     4721.97    159.38 o 
  -9   5   7    15863.92    15408.27    323.00 o 
  -8   5   7     1842.79     1723.85     96.69 o 
  -7   5   7      854.24     1183.67     77.50 o 
  -6   5   7     2240.86     1938.16     89.35 o 
  -5   5   7      165.65      249.58     47.67 o 
  -4   5   7       24.46        0.48     28.42 o 
  -3   5   7     2189.25     1765.07    130.57 o 
  -2   5   7     2373.22     2324.75     82.15 o 
  -1   5   7    25921.93    24703.49    533.38 o 
   0   5   7     6479.11     5848.60    219.15 o 
   1   5   7    12849.86    11225.06    283.95 o 
   2   5   7      986.65      991.64     68.15 o 
   3   5   7    22828.82    23996.17    444.33 o 
   4   5   7     1144.51     1145.21     65.32 o 
   5   5   7     4793.62     5569.33    136.89 o 
   6   5   7       96.43       56.38     39.65 o 
   7   5   7       49.72       89.46     45.61 o 
   8   5   7      905.60      851.24     91.40 o 
   9   5   7     3104.44     3038.78    138.70 o 
  10   5   7     1503.56     1626.28    119.77 o 
  11   5   7     3408.73     3408.97    154.73 o 
  12   5   7       76.20       38.62     64.79 o 
  13   5   7     3375.45     3628.52    196.52 o 
 -17   6   7     1402.38     1652.61    235.26 o 
 -16   6   7     2973.01     2882.95    267.78 o 
 -15   6   7     2268.36     2861.90    289.96 o 
 -14   6   7     3983.78     3914.09    391.66 o 
 -13   6   7     1133.57     1193.86    332.10 o 
 -12   6   7     4351.33     4420.40    260.31 o 
 -11   6   7      211.65      168.25     63.81 o 
 -10   6   7       75.03       61.11     51.47 o 
  -9   6   7        8.05        0.25     41.85 o 
  -8   6   7      623.83      724.42     74.35 o 
  -7   6   7      731.92      701.65     69.34 o 
  -6   6   7     6418.45     6003.05    165.51 o 
  -5   6   7    11150.46    11433.61    331.32 o 
  -4   6   7    18661.48    17698.70    318.80 o 
  -3   6   7    10633.95    11221.58    369.03 o 
  -2   6   7    10962.83    10495.92    194.89 o 
  -1   6   7     4515.32     5046.28    174.55 o 
   0   6   7       26.98        2.96     37.75 o 
   1   6   7       69.38       44.74     44.52 o 
   2   6   7        2.63        0.15     31.75 o 
   3   6   7      268.20      248.05     79.28 o 
   4   6   7     3469.16     3333.02    103.91 o 
   5   6   7     8090.45     8186.50    176.02 o 
   6   6   7     4542.95     4141.66    122.35 o 
   7   6   7     6501.94     6619.58    162.22 o 
   8   6   7     7792.02     7367.50    207.78 o 
   9   6   7     3812.17     4001.76    179.86 o 
  10   6   7     1399.17     1418.53    122.39 o 
  11   6   7      608.94      494.70     93.07 o 
  12   6   7       50.99       11.22     69.53 o 
  13   6   7       14.51       48.15     72.76 o 
 -17   7   7      384.93      188.98    166.88 o 
 -16   7   7       80.96        0.00     97.06 o 
 -15   7   7      203.80      193.01    118.70 o 
 -14   7   7      722.73      568.91    134.40 o 
 -13   7   7      881.49      927.21    276.70 o 
 -12   7   7     5107.68     5495.99    400.12 o 
 -11   7   7     2021.99     1874.61    116.90 o 
 -10   7   7     7757.53     7907.36    219.77 o 
  -9   7   7      930.42      856.90     85.21 o 
  -8   7   7     7297.32     7280.29    197.90 o 
  -7   7   7      350.36      357.08     85.08 o 
  -6   7   7     8285.14     8160.01    196.61 o 
  -5   7   7        9.47        1.55     37.01 o 
  -4   7   7      100.93       38.53     35.81 o 
  -3   7   7       19.01       38.30     33.35 o 
  -2   7   7     2374.76     1624.46     70.63 o 
  -1   7   7    11388.33    11794.99    228.69 o 
   0   7   7     4549.06     3684.34    224.58 o 
   1   7   7      852.23      597.07     81.09 o 
   2   7   7    10538.42    10331.24    221.50 o 
   3   7   7     3152.34     2889.72     96.71 o 
   4   7   7     7501.07     7342.11    162.41 o 
   5   7   7      479.16      411.73     56.11 o 
   6   7   7     1157.10     1178.66     83.23 o 
   7   7   7        1.60        0.36     40.20 o 
   8   7   7      803.77      701.15     99.35 o 
   9   7   7     1409.81     1594.05    121.37 o 
  10   7   7     3303.45     3398.08    181.58 o 
  11   7   7     1570.98     1553.45    129.34 o 
  12   7   7     1587.23     1710.49    141.41 o 
  13   7   7     1044.64      829.87    120.12 o 
 -16   8   7       99.75      125.65    114.51 o 
 -15   8   7     3420.60     3450.67    442.80 o 
 -14   8   7        4.15        0.11     81.27 o 
 -13   8   7     5589.65     5415.12    394.75 o 
 -12   8   7       79.50      122.75     90.80 o 
 -11   8   7      611.59      502.18     82.55 o 
 -10   8   7        1.51        0.51     48.53 o 
  -9   8   7      906.90      700.60     82.72 o 
  -8   8   7       48.51        0.29     43.57 o 
  -7   8   7     2985.98     2941.20    119.91 o 
  -6   8   7        4.08       29.78     42.20 o 
  -5   8   7    23218.91    24219.71    512.03 o 
  -4   8   7      977.79      921.66     72.67 o 
  -3   8   7    15332.24    15944.37    306.22 o 
  -2   8   7      404.19      440.40     80.06 o 
  -1   8   7      886.65      581.16     87.79 o 
   0   8   7      506.09      313.63    113.96 o 
   1   8   7        4.73        1.65     41.69 o 
   2   8   7      218.59      176.27     46.46 o 
   3   8   7     1433.02     1282.76     73.38 o 
   4   8   7      140.04       83.65     40.08 o 
   5   8   7     7000.72     7447.80    170.67 o 
   6   8   7        6.37        2.19     37.50 o 
   7   8   7     7537.48     7607.93    182.30 o 
   8   8   7      204.79      162.19     56.59 o 
   9   8   7     5319.49     5780.30    192.69 o 
  10   8   7      103.17       46.01     66.87 o 
  11   8   7      672.01      657.08    100.73 o 
  12   8   7       19.61        0.04     97.25 o 
 -16   9   7      394.03      154.51    134.74 o 
 -15   9   7       14.27        0.05     99.72 o 
 -14   9   7      575.72      615.28    138.77 o 
 -13   9   7      214.21      108.66     97.39 o 
 -12   9   7     6265.34     6702.74    435.44 o 
 -11   9   7      237.82      179.02     75.58 o 
 -10   9   7    12491.57    12574.38    370.58 o 
  -9   9   7     1093.84     1115.46    101.53 o 
  -8   9   7     8667.87     8942.38    230.39 o 
  -7   9   7      130.72       63.19     52.40 o 
  -6   9   7     2229.79     2117.62    105.08 o 
  -5   9   7      100.34       75.27     46.66 o 
  -4   9   7       74.70       17.27     38.73 o 
  -3   9   7      163.92      191.20     53.97 o 
  -2   9   7     3137.46     3030.07    156.72 o 
  -1   9   7      403.41      307.98    116.09 o 
   0   9   7     9734.90    10499.54    304.26 o 
   1   9   7     2355.97     2838.53    149.78 o 
   2   9   7     8871.14     9277.32    503.98 o 
   3   9   7     1873.07     2083.78    103.91 o 
   4   9   7     4343.37     4276.86    152.07 o 
   5   9   7        8.36       13.07     49.93 o 
   6   9   7      762.92      678.72    114.86 o 
   7   9   7       52.52       10.40     58.31 o 
   8   9   7      456.44      236.18     84.02 o 
   9   9   7       38.58       12.87     78.05 o 
  10   9   7     2244.58     2431.59    214.01 o 
  11   9   7       92.23       14.28     89.81 o 
  12   9   7     3014.10     3129.18    201.92 o 
 -15  10   7     1583.07     2065.86    297.79 o 
 -14  10   7     1751.76     1908.08    291.42 o 
 -13  10   7     2248.66     2150.46    202.26 o 
 -12  10   7      322.93      400.89    113.20 o 
 -11  10   7      801.09      907.72    156.40 o 
 -10  10   7        0.67        0.62     63.78 o 
  -9  10   7     1040.53     1098.05    164.94 o 
  -8  10   7      267.53      257.03     65.00 o 
  -7  10   7      678.03      660.44     86.81 o 
  -6  10   7     3636.71     3687.96    140.03 o 
  -5  10   7     6830.70     6777.58    187.17 o 
  -4  10   7     3846.19     3947.08    227.73 o 
  -3  10   7     9446.28     9855.03    314.14 o 
  -2  10   7     1330.55     1251.63    124.24 o 
  -1  10   7     3574.53     3183.09    166.10 o 
   0  10   7      337.55      290.00    122.47 o 
   1  10   7      231.88      189.52     74.60 o 
   2  10   7       92.48       44.80     49.40 o 
   3  10   7      889.37      989.88    101.23 o 
   4  10   7     2608.57     2526.50    122.38 o 
   5  10   7     2167.00     2222.56    118.61 o 
   6  10   7     2421.16     2328.61    122.48 o 
   7  10   7     2574.82     2497.81    131.47 o 
   8  10   7     1370.16     1451.97    122.01 o 
   9  10   7     1611.83     1553.20    225.34 o 
  10  10   7      893.10      905.99    139.65 o 
  11  10   7      146.79       81.99     98.52 o 
 -15  11   7        1.27        0.01    103.93 o 
 -14  11   7      163.63      216.22    143.96 o 
 -13  11   7     1153.69     1151.35    163.56 o 
 -12  11   7      521.38      765.25    136.63 o 
 -11  11   7     2106.64     2299.12    174.43 o 
 -10  11   7     1709.16     1750.32    128.97 o 
  -9  11   7     8096.58     8684.58    244.51 o 
  -8  11   7     1842.40     2194.39    127.08 o 
  -7  11   7     2576.15     2765.21    128.48 o 
  -6  11   7      430.17      351.04     69.80 o 
  -5  11   7       82.46        5.18     68.08 o 
  -4  11   7      707.85      615.72    104.08 o 
  -3  11   7     2142.28     1927.80    225.16 o 
  -2  11   7       40.39       13.80     63.67 o 
  -1  11   7     1563.01     1513.72    131.26 o 
   0  11   7     2202.67     2159.96    144.09 o 
   1  11   7     5210.60     5748.86    226.97 o 
   2  11   7     1446.88     1227.75    101.87 o 
   3  11   7     6654.34     7248.56    206.61 o 
   4  11   7      983.07      947.85     99.19 o 
   5  11   7      270.13      147.64     65.20 o 
   6  11   7      196.34       69.88     66.23 o 
   7  11   7        3.05        0.03     60.46 o 
   8  11   7      164.66      111.00     72.77 o 
   9  11   7      371.18      307.98    102.75 o 
  10  11   7      240.92      197.75    113.07 o 
  11  11   7     1925.96     2158.75    266.90 o 
 -14  12   7     3223.90     3285.80    225.15 o 
 -13  12   7       95.53       48.99    110.56 o 
 -12  12   7     1524.01     1873.79    183.87 o 
 -11  12   7      103.36        0.03     81.38 o 
 -10  12   7      239.94      152.27     77.06 o 
  -9  12   7       15.85       15.64     62.94 o 
  -8  12   7      899.33      862.86    101.58 o 
  -7  12   7      193.15        1.91     58.77 o 
  -6  12   7     4599.30     4744.27    223.82 o 
  -5  12   7       76.02      121.89     77.43 o 
  -4  12   7     8333.44     9442.05    512.15 o 
  -3  12   7        1.86        0.03     71.96 o 
  -2  12   7      996.42      862.64    228.93 o 
  -1  12   7       44.16        0.79     64.68 o 
   0  12   7     3472.22     3495.83    195.86 o 
   1  12   7       91.77       64.10     74.49 o 
   2  12   7       99.69       57.11     59.41 o 
   3  12   7      613.11      574.72     84.27 o 
   4  12   7     3210.81     3361.41    147.87 o 
   5  12   7       90.02       30.98     63.79 o 
   6  12   7     3749.21     3797.05    208.18 o 
   7  12   7      106.94        0.15     61.26 o 
   8  12   7     2677.52     2779.21    204.48 o 
   9  12   7       75.06        0.01     89.27 o 
  10  12   7     1516.79     1623.26    244.72 o 
 -13  13   7      789.88      849.18    162.33 o 
 -12  13   7        3.08        0.02     90.75 o 
 -11  13   7     1272.43     1380.23    170.79 o 
 -10  13   7       60.47        0.09     84.67 o 
  -9  13   7     3970.78     4345.31    176.10 o 
  -8  13   7       54.41        0.08     80.76 o 
  -7  13   7     2338.37     2181.43    163.92 o 
  -6  13   7      402.91      263.82    129.16 o 
  -5  13   7       68.96      121.52    138.98 o 
  -4  13   7       21.54       39.66     75.91 o 
  -3  13   7      711.95      622.98    124.04 o 
  -2  13   7        3.43        0.11     94.23 o 
  -1  13   7     3468.91     3903.76    205.97 o 
   0  13   7       69.49      139.10     87.77 o 
   1  13   7     9267.25     9769.42    333.43 o 
   2  13   7       60.64       80.82     91.31 o 
   3  13   7     5514.70     4986.68    235.48 o 
   4  13   7      258.42      155.94     95.18 o 
   5  13   7      997.69      937.82    144.56 o 
   6  13   7        6.90        0.15     80.27 o 
   7  13   7        8.70        0.03     79.82 o 
   8  13   7        1.78        0.09     87.72 o 
   9  13   7      268.47       98.39    153.57 o 
 -12  14   7      437.95      249.56    121.70 o 
 -11  14   7      548.20      283.07    122.88 o 
 -10  14   7      162.87       54.75    154.34 o 
  -9  14   7       58.61      116.88     99.58 o 
  -8  14   7      664.63      517.80    119.18 o 
  -7  14   7      158.21      226.75    102.47 o 
  -6  14   7     1613.76     1813.23    173.64 o 
  -5  14   7     1487.71     1426.29    157.92 o 
  -4  14   7     5216.82     5123.62    445.31 o 
  -3  14   7      942.17     1014.46    146.37 o 
  -2  14   7     2450.76     2142.65    171.64 o 
  -1  14   7      826.04      537.06    152.14 o 
   0  14   7     1151.25     1032.91    140.92 o 
   1  14   7      103.36        7.32     89.52 o 
   2  14   7       90.44        0.06     76.50 o 
   3  14   7      182.04       67.22     91.26 o 
   4  14   7     2268.84     2350.11    173.59 o 
   5  14   7      876.06      945.50    143.43 o 
   6  14   7     1702.04     1977.06    185.88 o 
   7  14   7      819.88     1011.05    151.24 o 
   8  14   7     1015.75     1130.47    157.83 o 
 -11  15   7      403.18      280.66    189.89 o 
 -10  15   7     3597.37     3804.84    331.82 o 
  -9  15   7     1320.46     1438.61    205.61 o 
  -8  15   7     3155.66     3320.86    208.25 o 
  -7  15   7     1054.91     1085.81    164.81 o 
  -6  15   7      694.60      778.87    133.60 o 
  -5  15   7        6.21        0.16     73.90 o 
  -4  15   7       44.97        9.89     87.28 o 
  -3  15   7      417.89      372.35    140.90 o 
  -2  15   7      715.39      591.89    190.88 o 
  -1  15   7     1386.47     1500.32    170.87 o 
   0  15   7     2827.32     2519.98    181.50 o 
   1  15   7     1912.93     2151.88    178.52 o 
   2  15   7     1467.04     1775.55    183.08 o 
   3  15   7      467.50      437.13    116.81 o 
   4  15   7      954.81     1000.93    173.06 o 
   5  15   7      232.35      264.60    120.46 o 
   6  15   7       44.83       16.54     96.93 o 
   7  15   7       46.04        7.02     99.66 o 
 -10  16   7       36.34        0.21    164.91 o 
  -9  16   7      425.60      183.96    168.64 o 
  -8  16   7      374.45      167.89    113.92 o 
  -7  16   7      735.02      626.82    135.24 o 
  -6  16   7      513.98      434.84    121.20 o 
  -5  16   7     2155.20     2299.56    188.07 o 
  -4  16   7      114.15      147.53     99.99 o 
  -3  16   7     2559.93     2953.24    244.49 o 
  -2  16   7      141.22      155.13    146.94 o 
  -1  16   7     1747.22     1816.96    187.83 o 
   0  16   7       98.09       81.69     99.91 o 
   1  16   7        5.07        0.09     88.07 o 
   2  16   7       20.12        0.69     91.74 o 
   3  16   7      664.34      670.64    134.43 o 
   4  16   7       45.38       29.15     95.33 o 
   5  16   7     2356.83     2550.28    211.34 o 
   6  16   7       51.83        0.15    104.38 o 
  -8  17   7     1576.97     1721.32    292.18 o 
  -7  17   7       52.94        0.26    104.51 o 
  -6  17   7     1037.23     1003.64    157.79 o 
  -5  17   7        6.85        0.03     89.22 o 
  -4  17   7       75.45        0.02    101.85 o 
  -3  17   7       23.08       49.55    100.65 o 
  -2  17   7      866.70      716.60    146.65 o 
  -1  17   7      367.31      259.48    116.92 o 
   0  17   7     3706.58     4310.90    243.16 o 
   1  17   7       20.05       15.97    103.01 o 
   2  17   7     1830.71     2235.76    213.36 o 
   3  17   7       99.87        0.89     99.82 o 
   4  17   7      581.84      580.41    140.83 o 
  -5  18   7     1104.82     1196.72    173.17 o 
  -4  18   7      612.97      667.06    145.61 o 
  -3  18   7     1380.37     1452.08    191.38 o 
  -2  18   7      233.13      216.36    124.06 o 
  -1  18   7      835.13      676.78    141.55 o 
   0  18   7        2.77        0.06     99.71 o 
   1  18   7        3.36        0.01     99.29 o 
 -18   0   8       14.12        0.06    145.42 o 
 -16   0   8     1081.46     1400.14    254.06 o 
 -14   0   8    10132.24    11639.04    558.79 o 
 -12   0   8     9101.49     9082.09    443.79 o 
 -10   0   8    11857.06    12088.91    498.55 o 
  -8   0   8      474.05      425.46    118.89 o 
  -6   0   8     7056.18     8125.51    329.25 o 
  -4   0   8    50023.59    64050.36   2741.84 o 
  -2   0   8    51199.41    47599.99    894.54 o 
   0   0   8    15559.51    12004.40    279.04 o 
   2   0   8     6626.71     7777.18    194.59 o 
   4   0   8      205.54      258.76     46.56 o 
   6   0   8    12783.32    13605.32    333.99 o 
   8   0   8     7909.40     7962.68    424.00 o 
  10   0   8     8959.55     8579.69    439.24 o 
  12   0   8     2617.74     2222.80    234.56 o 
 -18   1   8      948.85      963.56    167.96 o 
 -17   1   8     2749.41     2850.58    234.62 o 
 -16   1   8      986.70      864.41    156.85 o 
 -15   1   8     3798.55     4316.74    239.86 o 
 -14   1   8      759.95      680.55    137.99 o 
 -13   1   8      830.33      806.27     98.22 o 
 -12   1   8      141.92       25.03     61.41 o 
 -11   1   8      859.19      713.11     87.65 o 
 -10   1   8      409.13      284.66     72.64 o 
  -9   1   8    20342.61    21432.66    437.56 o 
  -8   1   8     2815.98     3172.87    121.44 o 
  -7   1   8    21425.98    22430.32    491.06 o 
  -6   1   8      316.85      168.59     47.81 o 
  -5   1   8    29483.67    32863.78    533.71 o 
  -4   1   8      960.04      815.75     61.83 o 
  -3   1   8     8807.89    11166.10    201.56 o 
  -2   1   8       66.86      111.36     42.48 o 
  -1   1   8        3.86       51.97     47.50 o 
   0   1   8     2123.86     2725.57     71.18 o 
   1   1   8    15159.99    20140.47    278.84 o 
   2   1   8      673.44      764.23     44.12 o 
   3   1   8    14423.66    13905.43    195.26 o 
   4   1   8     4332.60     4069.56     84.04 o 
   5   1   8    15975.01    15586.17    204.60 o 
   6   1   8     1019.76      984.44     64.23 o 
   7   1   8     2244.87     2221.31     89.34 o 
   8   1   8      210.58      196.82     58.34 o 
   9   1   8      185.26      108.30     69.58 o 
  10   1   8      101.26       91.00     69.40 o 
  11   1   8       60.12        9.78     85.11 o 
  12   1   8      232.37      213.81    103.31 o 
  13   1   8     2873.79     3150.37    208.46 o 
 -18   2   8       27.91       66.52    112.34 o 
 -17   2   8      435.48      368.25    138.97 o 
 -16   2   8      307.22      420.91    131.33 o 
 -15   2   8     1508.03     1515.07    175.36 o 
 -14   2   8     7031.90     6966.98    298.10 o 
 -13   2   8     6800.34     7099.97    219.66 o 
 -12   2   8     8076.26     8361.81    233.29 o 
 -11   2   8     6966.79     7005.30    208.66 o 
 -10   2   8     6812.03     6710.70    194.28 o 
  -9   2   8     6520.34     5852.11    177.50 o 
  -8   2   8      219.82      141.40     51.70 o 
  -7   2   8       13.33        0.22     41.02 o 
  -6   2   8       60.66       55.58     40.33 o 
  -5   2   8    12020.34    13115.49    380.39 o 
  -4   2   8     9552.73    10121.87    203.01 o 
  -3   2   8    20846.68    23738.79    560.24 o 
  -2   2   8     1248.48      759.05     54.05 o 
  -1   2   8     6612.53     5789.77    158.05 o 
   0   2   8     7298.99     6588.92    136.06 o 
   1   2   8     9690.57    10484.47    258.57 o 
   2   2   8     1402.81     1768.08     58.38 o 
   3   2   8     3524.86     3746.97     82.01 o 
   4   2   8       61.96       15.20     24.27 o 
   5   2   8     1053.73     1206.31     50.36 o 
   6   2   8     4079.82     4027.01    116.90 o 
   7   2   8     1906.20     2190.31    175.65 o 
   8   2   8     2186.19     2021.44    110.83 o 
   9   2   8     2936.97     2437.13    128.41 o 
  10   2   8     7182.53     6929.32    363.86 o 
  11   2   8     1629.80     1717.11    133.28 o 
  12   2   8     1225.69     1064.45    150.05 o 
  13   2   8      349.01      265.06    115.13 o 
 -18   3   8     4343.66     4793.58    327.15 o 
 -17   3   8      976.56     1188.95    180.78 o 
 -16   3   8     3386.43     3525.39    228.77 o 
 -15   3   8      267.53      191.61    105.18 o 
 -14   3   8      694.01      549.35    129.77 o 
 -13   3   8       89.79        0.67     84.36 o 
 -12   3   8        6.58        0.86     57.37 o 
 -11   3   8      163.30       38.17     57.91 o 
 -10   3   8     3909.24     3893.97    275.10 o 
  -9   3   8     5273.78     5731.87    280.17 o 
  -8   3   8    19590.24    21392.46    484.97 o 
  -7   3   8      441.62      446.77     62.05 o 
  -6   3   8    17828.80    16850.63    469.36 o 
  -5   3   8     6218.34     6416.94    223.55 o 
  -4   3   8    13259.80    14743.67    449.09 o 
  -3   3   8       30.94       20.63     29.28 o 
  -2   3   8     8804.06    10767.47    433.08 o 
  -1   3   8      343.87      376.86     35.56 o 
   0   3   8     8366.97     9880.85    252.13 o 
   1   3   8     4166.50     4212.75    187.63 o 
   2   3   8    10343.98    11093.33    251.50 o 
   3   3   8     3734.68     3689.56     80.26 o 
   4   3   8    21580.39    19733.59    319.63 o 
   5   3   8     3771.73     3466.30    111.90 o 
   6   3   8     5333.22     5018.42    132.10 o 
   7   3   8      187.46       54.89     49.70 o 
   8   3   8      323.70      323.06     98.39 o 
   9   3   8     1488.64     1424.71    113.20 o 
  10   3   8      283.98      114.41     71.21 o 
  11   3   8      450.76      301.34     82.90 o 
  12   3   8      963.87     1100.28    117.31 o 
  13   3   8      482.10      531.96    132.07 o 
 -17   4   8      412.46      236.52    129.89 o 
 -16   4   8        0.41        0.06     94.40 o 
 -15   4   8     3152.71     3176.13    237.01 o 
 -14   4   8        9.58        0.33     87.33 o 
 -13   4   8     8169.90     8545.68    791.66 o 
 -12   4   8       47.65        0.13     52.72 o 
 -11   4   8    12518.34    11524.41    463.79 o 
 -10   4   8       61.74       51.24     50.10 o 
  -9   4   8     7476.74     8149.69    250.95 o 
  -8   4   8      259.93      247.42     67.06 o 
  -7   4   8       27.46        1.39     36.85 o 
  -6   4   8      202.27      184.68     47.07 o 
  -5   4   8     9957.18    10523.39    304.93 o 
  -4   4   8      387.28      392.84     51.51 o 
  -3   4   8    15840.31    15805.70    542.33 o 
  -2   4   8     3746.59     4112.60    160.55 o 
  -1   4   8    33243.30    32658.10    636.39 o 
   0   4   8     3030.48     2970.57    126.55 o 
   1   4   8    16434.64    19013.28    416.20 o 
   2   4   8      305.18      245.58     67.79 o 
   3   4   8     7418.47     8441.10    194.68 o 
   4   4   8     1166.69     1112.31     71.58 o 
   5   4   8      860.60      815.04     85.77 o 
   6   4   8       81.36       25.61     37.73 o 
   7   4   8     2446.61     2546.10    119.10 o 
   8   4   8      384.95      299.67     72.74 o 
   9   4   8     6201.26     6052.84    195.97 o 
  10   4   8      231.16      120.88     69.15 o 
  11   4   8     3977.33     3778.77    185.85 o 
  12   4   8       14.13        0.08     70.03 o 
  13   4   8     1242.27     1237.44    129.55 o 
 -17   5   8      164.13      144.36    176.80 o 
 -16   5   8     4226.13     4138.92    250.44 o 
 -15   5   8     1031.78     1170.61    217.71 o 
 -14   5   8      455.16      436.36    117.80 o 
 -13   5   8      439.76      241.16    107.69 o 
 -12   5   8        2.86        0.42     52.22 o 
 -11   5   8     1251.01     1124.85    101.68 o 
 -10   5   8     6166.81     6178.42    511.63 o 
  -9   5   8     2063.75     1906.58    103.85 o 
  -8   5   8    11787.67    11510.38    321.70 o 
  -7   5   8     3243.31     3147.95    121.07 o 
  -6   5   8     9527.58     8906.73    244.05 o 
  -5   5   8     2792.73     2739.71    103.70 o 
  -4   5   8     5101.75     5018.41    177.01 o 
  -3   5   8     3857.40     3974.00    236.70 o 
  -2   5   8     4376.36     3757.80    147.70 o 
  -1   5   8      937.01      598.62     75.78 o 
   0   5   8     5161.91     5583.43    191.66 o 
   1   5   8     1029.55      924.87     83.98 o 
   2   5   8     7985.81     8207.97    240.97 o 
   3   5   8      812.14      652.03     68.94 o 
   4   5   8    11199.52    10529.87    205.92 o 
   5   5   8     1727.55     1556.39     82.78 o 
   6   5   8     9381.96     9300.91    197.21 o 
   7   5   8     2541.36     2476.42    118.19 o 
   8   5   8     1068.88     1134.62    104.44 o 
   9   5   8        9.85        2.16     61.36 o 
  10   5   8      292.80      169.01     78.31 o 
  11   5   8      179.57        8.97     67.63 o 
  12   5   8     1236.71     1351.38    129.98 o 
  13   5   8      172.22      187.57     90.81 o 
 -17   6   8      142.79       25.33    116.97 o 
 -16   6   8     1196.79     1142.26    167.38 o 
 -15   6   8     1389.76     1536.60    321.49 o 
 -14   6   8     3743.99     3704.91    420.15 o 
 -13   6   8     4715.47     4912.29    565.33 o 
 -12   6   8     4082.01     4087.55    178.75 o 
 -11   6   8     3352.82     3527.21    166.35 o 
 -10   6   8     3027.97     2671.05    128.19 o 
  -9   6   8      402.33      518.86     73.33 o 
  -8   6   8     2831.67     2663.68    141.04 o 
  -7   6   8      358.14      455.16     61.24 o 
  -6   6   8       57.86       58.19     40.54 o 
  -5   6   8     7396.54     7475.47    227.35 o 
  -4   6   8     8772.70     9271.13    319.81 o 
  -3   6   8     8605.42     9577.12    476.25 o 
  -2   6   8    15217.54    15861.13    622.43 o 
  -1   6   8    18414.91    19424.19    803.75 o 
   0   6   8     2416.12     2373.07    124.14 o 
   1   6   8     3282.30     3153.58    142.31 o 
   2   6   8     2330.78     2314.20     99.58 o 
   3   6   8     2387.22     2220.15     88.57 o 
   4   6   8       27.51        8.04     37.17 o 
   5   6   8      106.77       68.37     41.22 o 
   6   6   8     1541.75     1588.92     87.43 o 
   7   6   8     1997.03     1997.93     98.59 o 
   8   6   8     3754.90     3768.20    153.48 o 
   9   6   8     5739.19     6013.64    199.60 o 
  10   6   8     2234.03     2323.83    139.46 o 
  11   6   8     2177.99     2099.95    135.46 o 
  12   6   8      800.94      841.35    111.21 o 
 -17   7   8     3970.23     4463.00    461.77 o 
 -16   7   8      515.84      666.43    147.81 o 
 -15   7   8     1590.96     1595.93    275.43 o 
 -14   7   8       25.48        0.43     86.59 o 
 -13   7   8       18.64        0.05     75.07 o 
 -12   7   8      314.21      218.53     74.43 o 
 -11   7   8      922.09      760.68    104.28 o 
 -10   7   8      273.31      246.18     68.02 o 
  -9   7   8     6419.94     5768.47    182.22 o 
  -8   7   8      311.46      262.32     59.54 o 
  -7   7   8    11199.85    11201.70    549.49 o 
  -6   7   8     2242.14     2362.40    100.83 o 
  -5   7   8     9222.77     8821.71    202.56 o 
  -4   7   8      831.65      841.65     66.56 o 
  -3   7   8     3576.83     3041.50    231.35 o 
  -2   7   8     1356.65     1485.31    109.55 o 
  -1   7   8      682.32      691.85     87.80 o 
   0   7   8     3190.58     3308.95    154.71 o 
   1   7   8     5816.17     5908.95    211.40 o 
   2   7   8     2564.23     2570.16    159.51 o 
   3   7   8    13246.53    13708.47    245.84 o 
   4   7   8     2509.17     2320.31    129.59 o 
   5   7   8     8203.50     8366.47    184.99 o 
   6   7   8     2945.15     3037.14    112.49 o 
   7   7   8     4662.31     4851.95    146.60 o 
   8   7   8       58.50       90.40     67.55 o 
   9   7   8       15.43        5.44     60.90 o 
  10   7   8      992.93      964.50    108.50 o 
  11   7   8       73.39       48.71     72.19 o 
  12   7   8      353.34      105.13     83.43 o 
 -16   8   8     1318.76     1489.83    187.09 o 
 -15   8   8       12.90       14.75    100.01 o 
 -14   8   8     3878.83     4026.79    435.50 o 
 -13   8   8      154.24       50.18     90.52 o 
 -12   8   8     7067.52     7306.27    961.08 o 
 -11   8   8       23.62        6.34     58.64 o 
 -10   8   8     3989.16     3909.56    154.85 o 
  -9   8   8       27.63       12.34     50.82 o 
  -8   8   8     2011.34     1783.94    104.96 o 
  -7   8   8      748.53      633.40    118.85 o 
  -6   8   8     2483.49     1958.67     99.97 o 
  -5   8   8       32.05       12.87     38.05 o 
  -4   8   8     5000.14     5170.11    208.01 o 
  -3   8   8       48.71      117.64     65.97 o 
  -2   8   8     8436.39     8720.52    265.71 o 
  -1   8   8        1.38        0.25     48.39 o 
   0   8   8     7321.36     7035.29    236.05 o 
   1   8   8      168.59      136.35     49.74 o 
   2   8   8     4244.73     4160.40    233.32 o 
   3   8   8        0.44        9.34     38.01 o 
   4   8   8      215.31      134.91     46.86 o 
   5   8   8        1.69        0.03     39.31 o 
   6   8   8     1380.43     1576.99     96.93 o 
   7   8   8       78.65       11.86     48.55 o 
   8   8   8     7903.61     8255.38    234.52 o 
   9   8   8      143.91      111.63     71.36 o 
  10   8   8     3330.93     3596.54    223.38 o 
  11   8   8       30.39        0.02     90.44 o 
  12   8   8     1691.08     1952.18    244.55 o 
 -16   9   8      244.64      146.75    123.65 o 
 -15   9   8      515.04      445.63    137.17 o 
 -14   9   8      168.46      146.78    106.90 o 
 -13   9   8       12.36        0.63     81.48 o 
 -12   9   8        9.00        0.37     79.42 o 
 -11   9   8     2132.60     2243.18    143.69 o 
 -10   9   8       97.02       18.72     64.53 o 
  -9   9   8     9571.89     9461.24    250.14 o 
  -8   9   8     1270.18     1037.42     96.96 o 
  -7   9   8     9179.04     9529.29    235.15 o 
  -6   9   8     2127.74     2297.21    112.47 o 
  -5   9   8     5367.85     5626.00    278.64 o 
  -4   9   8        4.24        0.02     58.06 o 
  -3   9   8     3484.62     3666.47    300.30 o 
  -2   9   8      710.11      698.25     98.93 o 
  -1   9   8       52.95        7.50     60.52 o 
   0   9   8       20.52        0.82     56.08 o 
   1   9   8     2446.26     2646.56    148.82 o 
   2   9   8     1847.64     1706.58    126.81 o 
   3   9   8     5122.05     5107.74    167.55 o 
   4   9   8      374.30      339.68     65.59 o 
   5   9   8     5620.91     5663.71    184.51 o 
   6   9   8      158.88       60.32     59.96 o 
   7   9   8     3175.28     3144.43    144.46 o 
   8   9   8        6.45        0.05     70.85 o 
   9   9   8      160.12       40.86     83.56 o 
  10   9   8      106.72       41.34     84.57 o 
  11   9   8      705.88      398.96    203.88 o 
 -15  10   8      805.42      718.36    151.35 o 
 -14  10   8     2911.42     2873.41    204.26 o 
 -13  10   8      940.62     1016.16    154.88 o 
 -12  10   8     2591.31     2483.14    202.16 o 
 -11  10   8      901.59      876.25    100.60 o 
 -10  10   8     2608.25     2583.97    137.59 o 
  -9  10   8     1738.50     1680.54    130.04 o 
  -8  10   8      852.50      836.77     94.08 o 
  -7  10   8        0.69        0.23     44.07 o 
  -6  10   8      485.25      359.70    106.42 o 
  -5  10   8     1452.65     1223.13    215.05 o 
  -4  10   8     2097.28     2195.28    158.85 o 
  -3  10   8      878.18      809.32    112.12 o 
  -2  10   8     5082.27     5004.97    302.69 o 
  -1  10   8     2324.41     2075.10    183.83 o 
   0  10   8     5017.74     4899.07    211.68 o 
   1  10   8     3470.37     3313.45    174.65 o 
   2  10   8      315.65      344.80     86.58 o 
   3  10   8      612.16      579.51     80.73 o 
   4  10   8      360.30      275.73     77.99 o 
   5  10   8     1615.21     1606.29    122.42 o 
   6  10   8      517.44      421.30     81.54 o 
   7  10   8      807.30      798.22    100.29 o 
   8  10   8     3157.20     3346.55    157.01 o 
   9  10   8      851.75      844.06    303.95 o 
  10  10   8     1466.44     1549.87    171.98 o 
  11  10   8     1406.59     1568.35    175.23 o 
 -14  11   8      233.06      305.45    128.89 o 
 -13  11   8        2.30        0.47     90.44 o 
 -12  11   8        6.11        0.06     84.52 o 
 -11  11   8       44.53        0.04     81.97 o 
 -10  11   8     2007.50     2069.10    129.06 o 
  -9  11   8     1016.91      982.90    104.22 o 
  -8  11   8     3937.10     3859.61    205.23 o 
  -7  11   8     2930.23     3320.85    329.72 o 
  -6  11   8     4214.95     4470.79    213.46 o 
  -5  11   8     1288.68     1163.03    137.01 o 
  -4  11   8      641.35      579.82    109.36 o 
  -3  11   8      727.49      712.56    114.85 o 
  -2  11   8       28.76        0.65     65.29 o 
  -1  11   8       20.26        0.18     66.59 o 
   0  11   8      113.62       31.16     75.79 o 
   1  11   8     1641.44     1730.47    151.29 o 
   2  11   8     6257.90     6182.78    192.47 o 
   3  11   8     1726.05     1822.02    115.42 o 
   4  11   8     4566.40     4754.33    173.64 o 
   5  11   8     1832.68     1879.62    125.84 o 
   6  11   8     3426.82     3574.84    158.83 o 
   7  11   8      242.21       95.14     66.60 o 
   8  11   8      653.10      454.51     93.78 o 
   9  11   8       10.22       10.22     87.87 o 
  10  11   8        5.16        0.04     93.04 o 
 -14  12   8      129.84       95.07    109.62 o 
 -13  12   8     4131.65     4393.07    258.91 o 
 -12  12   8      176.30       45.32    100.99 o 
 -11  12   8     2508.47     2444.51    186.69 o 
 -10  12   8      207.47      157.66     79.65 o 
  -9  12   8      755.97      557.47    123.60 o 
  -8  12   8       64.10       27.87     83.51 o 
  -7  12   8       71.56        0.10     79.14 o 
  -6  12   8      370.30      290.26     96.01 o 
  -5  12   8     3407.16     3210.63    190.29 o 
  -4  12   8      157.89      181.69    129.45 o 
  -3  12   8     4305.58     4815.24    230.60 o 
  -2  12   8      581.51      284.57    133.95 o 
  -1  12   8    11015.25    10947.64    353.23 o 
   0  12   8      307.92      404.53    105.31 o 
   1  12   8     5917.74     5699.18    340.99 o 
   2  12   8        4.40        9.68     57.90 o 
   3  12   8      800.94      846.81     99.71 o 
   4  12   8       65.73       25.55     61.70 o 
   5  12   8      460.89      286.01     81.85 o 
   6  12   8       63.61       12.23     65.57 o 
   7  12   8     1488.55     1827.05    140.35 o 
   8  12   8      106.50       25.75     72.74 o 
   9  12   8     2351.25     2544.76    185.01 o 
 -13  13   8        3.80        0.02     95.26 o 
 -12  13   8       30.59        0.04     92.41 o 
 -11  13   8       35.33        0.00    134.51 o 
 -10  13   8     1079.34     1092.18    162.36 o 
  -9  13   8       71.67       35.84     82.84 o 
  -8  13   8     3919.07     3988.44    215.55 o 
  -7  13   8      163.58       97.34    101.69 o 
  -6  13   8     3212.66     3262.96    199.67 o 
  -5  13   8     1035.75     1001.78    140.01 o 
  -4  13   8     2917.82     2783.24    230.42 o 
  -3  13   8       28.10        0.63     79.98 o 
  -2  13   8        5.37        0.04     74.06 o 
  -1  13   8       68.72        0.86     83.12 o 
   0  13   8     2509.96     2547.43    173.62 o 
   1  13   8      180.83      213.40     96.30 o 
   2  13   8     3444.01     3586.70    201.44 o 
   3  13   8        2.42        0.01     75.92 o 
   4  13   8     3532.58     3363.12    319.56 o 
   5  13   8       12.07        1.07     84.12 o 
   6  13   8     2177.35     2525.17    182.86 o 
   7  13   8       72.89        0.29     87.13 o 
   8  13   8      315.50      320.73    119.25 o 
 -12  14   8      487.43      445.21    217.52 o 
 -11  14   8      674.29      714.14    227.76 o 
 -10  14   8     1268.43     1127.44    164.01 o 
  -9  14   8      667.52      547.33    129.66 o 
  -8  14   8      221.14      204.10    101.63 o 
  -7  14   8        5.37        0.14     83.95 o 
  -6  14   8       95.44        0.03     77.84 o 
  -5  14   8     1484.26     1463.80    161.81 o 
  -4  14   8      309.95      314.74    110.20 o 
  -3  14   8     4693.79     5162.20    288.27 o 
  -2  14   8      967.09      925.52    137.97 o 
  -1  14   8     5903.42     6173.34    268.57 o 
   0  14   8     2284.23     2425.76    289.20 o 
   1  14   8     1478.55     1664.73    170.75 o 
   2  14   8     1019.03      983.61    142.10 o 
   3  14   8        2.81        0.14     79.21 o 
   4  14   8        2.19        0.01     84.89 o 
   5  14   8       99.59       60.53     97.40 o 
   6  14   8      381.74      377.51    111.99 o 
   7  14   8      911.68      870.52    150.51 o 
 -11  15   8       33.77        0.00    161.60 o 
 -10  15   8      228.23      388.90    201.56 o 
  -9  15   8     2294.93     2210.90    208.35 o 
  -8  15   8     2079.66     2315.63    204.97 o 
  -7  15   8     1838.65     1909.71    187.79 o 
  -6  15   8      807.45      735.33    143.93 o 
  -5  15   8     1315.96     1531.39    375.66 o 
  -4  15   8      424.72      239.49    107.42 o 
  -3  15   8      260.95      311.47    108.57 o 
  -2  15   8       21.61        0.00    133.64 o 
  -1  15   8      111.13       81.79     97.72 o 
   0  15   8      212.65      169.55    107.91 o 
   1  15   8      795.33      824.76    140.76 o 
   2  15   8      210.28      142.71     97.79 o 
   3  15   8     1444.32     1789.79    302.11 o 
   4  15   8      951.92     1274.87    162.50 o 
   5  15   8     1577.53     1697.73    185.95 o 
   6  15   8      322.94      217.50    118.59 o 
  -9  16   8       63.97       71.14    112.23 o 
  -8  16   8      160.04       38.40    101.18 o 
  -7  16   8       12.58        0.43     92.25 o 
  -6  16   8       88.19       10.46    100.57 o 
  -5  16   8       27.39        0.06     88.21 o 
  -4  16   8      670.72      559.63    132.99 o 
  -3  16   8       17.07        0.48     91.01 o 
  -2  16   8     2657.47     2985.44    213.78 o 
  -1  16   8       68.77        0.02     93.28 o 
   0  16   8     1736.32     1572.71    178.81 o 
   1  16   8       96.91       41.99     93.02 o 
   2  16   8      453.38      372.30    150.95 o 
   3  16   8       27.31        0.11     95.56 o 
   4  16   8      157.65       91.77    106.66 o 
   5  16   8       44.99        0.51     97.05 o 
  -7  17   8     2301.18     2234.16    219.20 o 
  -6  17   8       94.76        0.16    105.70 o 
  -5  17   8     1947.98     2254.10    216.38 o 
  -4  17   8      126.98       33.07    103.52 o 
  -3  17   8      376.04      313.44    121.97 o 
  -2  17   8       77.87        0.19     99.64 o 
  -1  17   8      518.64      611.17    141.97 o 
   0  17   8        4.25       46.15    102.29 o 
   1  17   8      883.11     1114.65    167.01 o 
   2  17   8        2.48        0.47     84.75 o 
 -17   0   9      223.26      146.65    175.80 o 
 -15   0   9      907.72      510.45    190.88 o 
 -13   0   9    14649.72    15450.29    753.48 o 
 -11   0   9    13501.08    13441.35    368.91 o 
  -9   0   9    26982.84    27561.98    857.46 o 
  -7   0   9    12315.02    15390.41    523.53 o 
  -5   0   9      572.53      415.32     76.39 o 
  -3   0   9       55.11       64.89     45.27 o 
  -1   0   9    12174.45    12233.24    284.85 o 
   1   0   9    32794.86    31969.62    618.87 o 
   3   0   9     9831.39     9629.02    242.22 o 
   5   0   9      444.78      369.83     55.59 o 
   7   0   9      872.55      749.69    161.26 o 
   9   0   9     2192.73     2017.07    257.45 o 
  11   0   9     4896.09     5189.57    359.14 o 
  13   0   9     3017.50     3568.99    319.56 o 
 -18   1   9     2596.94     2999.91    264.35 o 
 -17   1   9      946.41      915.37    165.21 o 
 -16   1   9     3598.44     3487.06    308.59 o 
 -15   1   9     1478.76     1532.14    179.53 o 
 -14   1   9     7746.71     8784.16    334.54 o 
 -13   1   9     2609.86     2379.21    137.68 o 
 -12   1   9     3882.64     3603.85    155.83 o 
 -11   1   9     1181.01     1193.49    106.28 o 
 -10   1   9       56.11       27.45     50.42 o 
  -9   1   9        6.89        6.67     52.91 o 
  -8   1   9     4537.72     4686.82    153.98 o 
  -7   1   9      943.63     1092.47     96.42 o 
  -6   1   9    21756.75    22761.92    399.96 o 
  -5   1   9      635.00      650.56     70.40 o 
  -4   1   9    25369.17    25263.09    613.40 o 
  -3   1   9     2960.90     3157.95    100.01 o 
  -2   1   9    16544.74    19150.43    278.07 o 
  -1   1   9        9.02       19.40     24.64 o 
   0   1   9      389.11      886.98     63.35 o 
   1   1   9      293.95      435.36     39.85 o 
   2   1   9     3116.87     2753.80     78.36 o 
   3   1   9      649.58      475.31     42.97 o 
   4   1   9     7409.36     7575.83    124.78 o 
   5   1   9     1456.67     1252.67     80.06 o 
   6   1   9     8284.15     8382.61    286.86 o 
   7   1   9     1016.51      881.04     89.62 o 
   8   1   9     6001.36     5518.23    240.54 o 
   9   1   9       31.49        6.31     89.21 o 
  10   1   9     4750.14     4670.01    260.07 o 
  11   1   9       16.61       44.12     85.43 o 
  12   1   9        7.75        0.15     77.78 o 
  13   1   9       76.61      111.58    111.48 o 
 -18   2   9     1174.69     1188.65    190.59 o 
 -17   2   9      161.01      123.51    113.20 o 
 -16   2   9      452.57      438.02    135.04 o 
 -15   2   9      164.76      203.27    123.49 o 
 -14   2   9       12.46        0.26     83.37 o 
 -13   2   9     6230.23     5840.17    248.96 o 
 -12   2   9     4087.01     4354.74    166.83 o 
 -11   2   9     8172.39     8204.30    229.17 o 
 -10   2   9     5647.21     6091.52    317.96 o 
  -9   2   9     7145.16     6912.98    195.00 o 
  -8   2   9     8532.23     8379.26    212.31 o 
  -7   2   9     5332.66     5136.89    154.70 o 
  -6   2   9       96.01       28.83     43.45 o 
  -5   2   9     1256.96     1275.58     77.77 o 
  -4   2   9      182.11      207.79     42.66 o 
  -3   2   9      201.59      230.37     43.39 o 
  -2   2   9     1793.35     1558.57    138.92 o 
  -1   2   9     2998.68     3187.34    139.92 o 
   0   2   9     6952.05     6826.91    152.17 o 
   1   2   9    14970.27    14884.39    283.90 o 
   2   2   9    12566.94    11746.21    194.88 o 
   3   2   9    10163.27     9451.57    182.40 o 
   4   2   9     4722.18     4717.75    110.48 o 
   5   2   9     1106.25     1073.51     72.11 o 
   6   2   9       85.85       39.80     48.43 o 
   7   2   9      126.01      130.99     69.25 o 
   8   2   9       40.27        0.70     53.44 o 
   9   2   9     2038.70     2043.53    126.37 o 
  10   2   9      293.95      430.82    117.57 o 
  11   2   9     3340.02     3194.22    203.80 o 
  12   2   9     1304.57     1339.65    170.62 o 
 -17   3   9     3066.79     3135.04    227.26 o 
 -16   3   9      469.04      624.51    147.52 o 
 -15   3   9     5034.22     5451.53    273.98 o 
 -14   3   9      924.86     1156.34    156.21 o 
 -13   3   9     2506.54     2555.54    142.66 o 
 -12   3   9      637.07      629.89     92.09 o 
 -11   3   9     1542.29     1352.25    192.65 o 
 -10   3   9        9.55        1.05     49.88 o 
  -9   3   9      669.59      642.97     76.33 o 
  -8   3   9      123.90       88.71     50.76 o 
  -7   3   9    15307.27    15707.71    314.05 o 
  -6   3   9      841.86      818.38     94.47 o 
  -5   3   9    27651.31    27514.22    461.90 o 
  -4   3   9     9391.76     9644.84    202.57 o 
  -3   3   9    14218.18    13870.47    367.49 o 
  -2   3   9     2329.57     2404.98     82.04 o 
  -1   3   9     2468.06     2345.96     80.33 o 
   0   3   9      460.87      351.27     65.57 o 
   1   3   9        5.36       16.88     41.93 o 
   2   3   9      102.09      111.59     45.21 o 
   3   3   9     1517.29     1520.52     72.87 o 
   4   3   9     1823.06     1721.57     69.38 o 
   5   3   9     5342.53     6083.97    152.57 o 
   6   3   9     2469.38     2371.31    112.66 o 
   7   3   9     4703.98     4509.19    160.51 o 
   8   3   9     1747.61     1597.07    116.09 o 
   9   3   9     1518.77     1378.55    118.63 o 
  10   3   9      527.00      501.54     90.56 o 
  11   3   9      504.52      499.13    122.43 o 
  12   3   9        0.20        1.64    100.66 o 
 -17   4   9       30.17        2.58    112.34 o 
 -16   4   9      562.45      589.43    140.26 o 
 -15   4   9      112.28      130.59    105.90 o 
 -14   4   9     1596.01     1488.57    268.36 o 
 -13   4   9       91.44       24.28     67.33 o 
 -12   4   9     7080.83     7648.79    280.31 o 
 -11   4   9      245.84      215.53    105.52 o 
 -10   4   9    14554.74    14516.88    630.98 o 
  -9   4   9      621.85      697.16     98.70 o 
  -8   4   9    18540.59    19290.76    630.86 o 
  -7   4   9      302.17      456.42    109.46 o 
  -6   4   9     3805.74     3730.73    128.55 o 
  -5   4   9       65.21        8.63     38.56 o 
  -4   4   9     1627.74     1803.32     95.08 o 
  -3   4   9     6547.26     6146.90    149.62 o 
  -2   4   9      974.92      708.63     48.47 o 
  -1   4   9        9.42        0.06     38.20 o 
   0   4   9    18866.98    18191.85    411.27 o 
   1   4   9      479.47      487.94     72.57 o 
   2   4   9    18555.80    18656.81    507.36 o 
   3   4   9       15.06        3.65     38.07 o 
   4   4   9     3528.46     3441.72     95.17 o 
   5   4   9        0.27       23.39     39.25 o 
   6   4   9      642.83      743.32     69.98 o 
   7   4   9      450.86      379.49    110.08 o 
   8   4   9      846.99      765.27     97.09 o 
   9   4   9       34.97        0.22     61.20 o 
  10   4   9     3165.61     3456.86    157.09 o 
  11   4   9      139.83       29.72     73.99 o 
  12   4   9     3248.47     3308.55    213.33 o 
 -17   5   9     3727.31     3989.06    574.91 o 
 -16   5   9      794.78      858.98    157.89 o 
 -15   5   9     4523.90     4944.39    611.39 o 
 -14   5   9      353.99      349.00    118.55 o 
 -13   5   9     2064.99     1982.79    273.68 o 
 -12   5   9      248.24      231.40     77.86 o 
 -11   5   9     1337.56     1423.39    116.66 o 
 -10   5   9      403.77      330.20     76.06 o 
  -9   5   9     1935.76     2167.28    110.86 o 
  -8   5   9      981.82     1069.40     89.61 o 
  -7   5   9     6859.35     6864.09    189.30 o 
  -6   5   9     2790.47     2757.29    111.60 o 
  -5   5   9    23461.01    24032.17    779.21 o 
  -4   5   9     2445.75     2261.56    110.88 o 
  -3   5   9    16225.79    16689.39    672.11 o 
  -2   5   9     3618.42     3706.65    224.40 o 
  -1   5   9     8235.09     8322.46    256.28 o 
   0   5   9      133.04      161.55     77.31 o 
   1   5   9       39.21        3.09     48.89 o 
   2   5   9        1.41        0.04     49.07 o 
   3   5   9     2533.70     2575.98    108.32 o 
   4   5   9       52.53       59.40     42.92 o 
   5   5   9     7936.09     8099.87    185.18 o 
   6   5   9     2650.40     2798.84    109.59 o 
   7   5   9     9113.79     9126.08    239.43 o 
   8   5   9     1215.26     1201.55    111.64 o 
   9   5   9     1403.45     1406.89    121.66 o 
  10   5   9      502.94      392.27     85.80 o 
  11   5   9      209.04      140.89     76.45 o 
  12   5   9        9.79       49.32     79.45 o 
 -17   6   9      112.95       56.47    111.10 o 
 -16   6   9       49.06       10.59    103.48 o 
 -15   6   9       10.89        0.11     95.14 o 
 -14   6   9     1013.43     1138.22    237.49 o 
 -13   6   9     1767.61     2002.86    172.84 o 
 -12   6   9     3830.98     3816.14    273.33 o 
 -11   6   9     4141.29     3880.25    258.49 o 
 -10   6   9     4685.47     4650.36    205.26 o 
  -9   6   9     8453.89     8265.79    333.66 o 
  -8   6   9     3138.71     3109.87    193.98 o 
  -7   6   9     4295.37     4679.75    147.91 o 
  -6   6   9      299.78      201.47     53.61 o 
  -5   6   9       66.79       58.47     41.86 o 
  -4   6   9     1786.02     1345.15    115.80 o 
  -3   6   9      971.66      779.07     99.45 o 
  -2   6   9     4713.35     3961.06    257.91 o 
  -1   6   9    11298.21    10999.66    306.15 o 
   0   6   9    11780.82    11860.03    314.94 o 
   1   6   9     5884.90     6427.97    216.00 o 
   2   6   9    13055.87    12679.54    268.49 o 
   3   6   9     4889.49     4297.59    205.20 o 
   4   6   9     1723.08     1673.32     86.86 o 
   5   6   9      407.90      394.16     83.80 o 
   6   6   9     1749.03     1695.96     96.23 o 
   7   6   9      366.97      348.34     76.08 o 
   8   6   9     3028.69     2836.16    143.31 o 
   9   6   9      921.66      945.92    103.44 o 
  10   6   9     2400.36     2472.32    141.38 o 
  11   6   9      845.11      922.69    147.91 o 
  12   6   9     1222.97     1174.02    149.89 o 
 -16   7   9     4406.71     4657.87    500.82 o 
 -15   7   9      166.28      245.87    118.07 o 
 -14   7   9     3830.41     3359.08    217.26 o 
 -13   7   9      452.47      343.07    179.97 o 
 -12   7   9     3775.70     3646.38    161.41 o 
 -11   7   9       25.36        0.15     54.62 o 
 -10   7   9       25.47        0.20     51.48 o 
  -9   7   9      293.33      208.54     63.74 o 
  -8   7   9     1451.10     1270.27     99.09 o 
  -7   7   9      628.48      452.61     66.92 o 
  -6   7   9     7509.90     6935.45    455.13 o 
  -5   7   9     1743.24     1579.31    151.26 o 
  -4   7   9     9696.12    10042.17    315.88 o 
  -3   7   9     2726.19     2318.28    142.52 o 
  -2   7   9     7213.99     7642.20    250.08 o 
  -1   7   9      499.13      350.08     80.06 o 
   0   7   9       16.26        1.07     51.56 o 
   1   7   9      313.95      199.64     74.86 o 
   2   7   9     1234.01     1088.02     90.18 o 
   3   7   9     1266.04     1198.19     82.74 o 
   4   7   9     4223.14     3928.06    126.88 o 
   5   7   9     1237.23     1227.69    108.83 o 
   6   7   9     7005.18     7308.54    183.15 o 
   7   7   9     2275.62     2113.14    119.44 o 
   8   7   9     3917.55     3863.67    160.98 o 
   9   7   9       79.34       22.00     66.42 o 
  10   7   9      789.56      857.33    112.74 o 
  11   7   9      180.37      202.60    116.62 o 
 -16   8   9       29.60       18.00    108.94 o 
 -15   8   9      262.52        9.07    105.05 o 
 -14   8   9       42.22        0.02     93.34 o 
 -13   8   9     2011.95     1936.97    183.34 o 
 -12   8   9       84.93       21.36     59.65 o 
 -11   8   9     7135.73     7135.11    224.61 o 
 -10   8   9       97.41       91.46     62.90 o 
  -9   8   9     8310.84     8497.73    229.65 o 
  -8   8   9        3.57       28.05     47.28 o 
  -7   8   9     5283.41     5007.04    174.82 o 
  -6   8   9       52.15        0.49     65.37 o 
  -5   8   9      172.32      138.04     69.51 o 
  -4   8   9       78.24       15.84     65.10 o 
  -3   8   9      235.06      136.24     70.45 o 
  -2   8   9     1824.94     1702.90    120.69 o 
  -1   8   9     7053.04     6941.96    438.54 o 
   0   8   9        2.14        0.28     54.91 o 
   1   8   9    12236.92    12976.70    354.51 o 
   2   8   9       17.11       19.41     46.44 o 
   3   8   9     6250.12     5979.63    156.23 o 
   4   8   9        5.77       12.67     41.95 o 
   5   8   9      933.72      724.76     88.66 o 
   6   8   9      420.38      207.28     62.14 o 
   7   8   9      122.17       51.02     59.71 o 
   8   8   9      113.80      105.85     65.47 o 
   9   8   9     3243.65     3211.25    196.32 o 
  10   8   9      131.37       58.91     89.27 o 
  11   8   9     2527.80     2801.55    200.78 o 
 -15   9   9      370.11      303.97    127.16 o 
 -14   9   9     2239.02     2195.81    196.15 o 
 -13   9   9      302.75      176.75    106.06 o 
 -12   9   9      834.12      863.56    133.93 o 
 -11   9   9      345.02      327.32     86.37 o 
 -10   9   9       24.38        0.21     57.51 o 
  -9   9   9        3.16       11.56     58.57 o 
  -8   9   9     1923.02     1767.81    108.88 o 
  -7   9   9      116.27       39.89     66.12 o 
  -6   9   9     5256.74     5364.40    455.17 o 
  -5   9   9      513.13      422.48     91.46 o 
  -4   9   9     7131.04     7619.95    649.69 o 
  -3   9   9        6.85        0.01     58.83 o 
  -2   9   9     8823.91     8700.79    284.46 o 
  -1   9   9      136.93       61.43     69.00 o 
   0   9   9     1368.96     1282.80    127.76 o 
   1   9   9       28.47       26.59     64.33 o 
   2   9   9      139.10       88.48    109.99 o 
   3   9   9       66.83        0.43     51.90 o 
   4   9   9     5603.08     5926.49    191.97 o 
   5   9   9      401.43      367.15     77.93 o 
   6   9   9     7176.02     7200.75    308.81 o 
   7   9   9      200.14       65.07     71.91 o 
   8   9   9     4112.27     4148.95    211.71 o 
   9   9   9       60.16        0.27     83.97 o 
  10   9   9      327.44      189.77    219.11 o 
 -15  10   9      234.26      110.26    118.66 o 
 -14  10   9      129.99      107.34    119.65 o 
 -13  10   9     1180.79     1232.41    197.89 o 
 -12  10   9      429.18      466.82    122.11 o 
 -11  10   9     2782.57     2668.20    237.71 o 
 -10  10   9     2235.60     2160.82    131.49 o 
  -9  10   9     4099.05     4151.82    301.70 o 
  -8  10   9     1295.79     1190.17    181.06 o 
  -7  10   9     5051.53     4585.04    383.95 o 
  -6  10   9      570.44      322.56    128.92 o 
  -5  10   9        5.42       24.29     68.33 o 
  -4  10   9      114.01      127.75     82.69 o 
  -3  10   9     1220.27     1312.27    161.66 o 
  -2  10   9      527.10      484.97     96.33 o 
  -1  10   9     3249.29     3737.60    189.04 o 
   0  10   9     3994.06     4359.68    198.40 o 
   1  10   9     2601.89     2580.83    164.89 o 
   2  10   9     4404.44     4594.63    210.44 o 
   3  10   9     1144.46     1060.45    106.87 o 
   4  10   9      320.64      209.37     75.77 o 
   5  10   9      951.88     1035.62    133.51 o 
   6  10   9      112.50       18.17     69.24 o 
   7  10   9      413.45      501.93     89.17 o 
   8  10   9      121.50      118.29     91.25 o 
   9  10   9     1889.92     2152.48    192.78 o 
  10  10   9      321.61      378.06    124.57 o 
 -14  11   9     1326.12     1293.44    183.97 o 
 -13  11   9     1753.30     1998.95    195.45 o 
 -12  11   9      198.82        3.36     93.61 o 
 -11  11   9      362.90      179.68    106.33 o 
 -10  11   9       58.20        0.00     84.96 o 
  -9  11   9     1927.68     1945.42    178.19 o 
  -8  11   9      478.85      377.40    109.56 o 
  -7  11   9     1813.59     1909.13    166.32 o 
  -6  11   9     3710.86     3485.99    197.49 o 
  -5  11   9     6898.51     6981.08    315.59 o 
  -4  11   9     1725.20     1901.68    391.95 o 
  -3  11   9     4484.24     5158.73    458.56 o 
  -2  11   9     1587.54     1753.56    227.79 o 
  -1  11   9     5184.02     5349.14    233.46 o 
   0  11   9        3.29        7.19     74.74 o 
   1  11   9        0.03        0.56     65.80 o 
   2  11   9      138.46       62.64     61.37 o 
   3  11   9      767.52      634.53     92.31 o 
   4  11   9     2004.02     2036.39    123.29 o 
   5  11   9     3786.53     3875.70    165.47 o 
   6  11   9     1477.79     1496.79    127.48 o 
   7  11   9     2794.38     3020.73    153.58 o 
   8  11   9      663.04      751.87    127.25 o 
   9  11   9     1110.34     1114.81    154.52 o 
 -13  12   9      142.88        9.92    189.45 o 
 -12  12   9     1731.81     2450.71    342.56 o 
 -11  12   9       41.97        0.03     88.54 o 
 -10  12   9     3703.08     4142.84    228.64 o 
  -9  12   9      176.09      115.96     97.29 o 
  -8  12   9     1877.92     1973.29    184.23 o 
  -7  12   9       71.75        0.05     78.00 o 
  -6  12   9      652.10      568.37    119.09 o 
  -5  12   9      715.13      646.96    119.75 o 
  -4  12   9      400.40      320.09    110.59 o 
  -3  12   9      426.26      343.82    181.30 o 
  -2  12   9     4880.60     4887.07    228.05 o 
  -1  12   9      813.91     1085.84    250.88 o 
   0  12   9    11391.54    11406.46    364.82 o 
   1  12   9        1.85       28.80     84.14 o 
   2  12   9     5961.77     6216.33    203.74 o 
   3  12   9      250.91      293.69     80.13 o 
   4  12   9     1738.16     1504.00    168.32 o 
   5  12   9      222.95      179.16     78.91 o 
   6  12   9      208.13      193.27    102.36 o 
   7  12   9       25.95        0.07     71.09 o 
   8  12   9      523.61      498.08    146.16 o 
 -12  13   9       98.24        0.06    162.70 o 
 -11  13   9       74.28        0.16    150.26 o 
 -10  13   9       42.35        0.02     89.11 o 
  -9  13   9      847.75      774.15    151.35 o 
  -8  13   9       93.55       37.88     90.45 o 
  -7  13   9     2354.80     2523.08    181.38 o 
  -6  13   9      392.82      196.56    104.22 o 
  -5  13   9     5853.86     6062.15    523.36 o 
  -4  13   9      500.68      532.15    177.03 o 
  -3  13   9     4192.80     4189.35    259.37 o 
  -2  13   9       41.61       44.61     85.15 o 
  -1  13   9     2246.11     2075.14    170.52 o 
   0  13   9       13.65       76.53     85.67 o 
   1  13   9       33.78        0.02     72.63 o 
   2  13   9       25.60       71.80     89.44 o 
   3  13   9      873.68      784.98    138.14 o 
   4  13   9        1.23        0.00     80.17 o 
   5  13   9     2717.41     2837.55    195.83 o 
   6  13   9      192.07      208.53    105.15 o 
   7  13   9     1991.12     2519.13    205.84 o 
 -11  14   9      536.38      385.78    194.07 o 
 -10  14   9     1562.47     1766.45    196.59 o 
  -9  14   9     1010.22      832.30    150.20 o 
  -8  14   9     2424.94     2320.58    184.62 o 
  -7  14   9      568.95      391.96    121.44 o 
  -6  14   9      302.99      219.70    107.29 o 
  -5  14   9       40.65        8.46     85.47 o 
  -4  14   9      217.53      163.28    104.88 o 
  -3  14   9      139.22       71.01     95.01 o 
  -2  14   9     2268.65     2380.65    267.02 o 
  -1  14   9     1230.80     1407.22    161.91 o 
   0  14   9     2221.49     2181.08    180.52 o 
   1  14   9     2020.17     2309.56    177.92 o 
   2  14   9      693.78      775.84    137.46 o 
   3  14   9      306.35      199.31    129.44 o 
   4  14   9      785.55      604.20    138.53 o 
   5  14   9      130.02       62.93     96.12 o 
   6  14   9       23.77        0.41    104.15 o 
 -10  15   9       21.43        0.05    105.05 o 
  -9  15   9      184.75      187.30    145.36 o 
  -8  15   9      586.73      476.08    126.14 o 
  -7  15   9      770.95      692.61    141.46 o 
  -6  15   9     1159.25     1217.48    164.99 o 
  -5  15   9      812.60      590.19    130.91 o 
  -4  15   9     1291.45     1452.01    175.69 o 
  -3  15   9      735.50      649.01    139.96 o 
  -2  15   9      917.67     1166.65    169.53 o 
  -1  15   9      290.10      203.60    108.66 o 
   0  15   9       97.41        0.07     95.03 o 
   1  15   9        2.63        0.39     85.36 o 
   2  15   9      108.55        0.47     93.51 o 
   3  15   9      617.99      594.28    133.71 o 
   4  15   9     1541.15     1748.70    187.83 o 
   5  15   9      347.51      373.49    141.29 o 
  -8  16   9      116.63       32.59    111.19 o 
  -7  16   9     1276.91     1652.20    190.24 o 
  -6  16   9       34.79        0.34    102.03 o 
  -5  16   9      119.41       48.91    102.73 o 
  -4  16   9        0.87        0.51     86.07 o 
  -3  16   9      283.41       68.51    104.43 o 
  -2  16   9        2.88        0.17     84.50 o 
  -1  16   9     1640.66     1687.73    322.89 o 
   0  16   9      316.51      262.83    114.98 o 
   1  16   9     1678.54     1861.45    194.59 o 
   2  16   9       10.87        8.28     94.83 o 
   3  16   9      970.11     1176.81    168.81 o 
  -6  17   9     2392.46     2627.73    220.19 o 
  -5  17   9      167.14       35.32    108.37 o 
  -4  17   9     2109.52     2609.66    234.60 o 
  -3  17   9       13.35        0.27    107.79 o 
  -2  17   9      679.74      786.12    241.18 o 
  -1  17   9       24.19       20.94     93.11 o 
   0  17   9      160.79       26.54    107.94 o 
   1  17   9       10.87        0.43     97.07 o 
 -16   0  10     3830.98     3427.25    324.00 o 
 -14   0  10      922.93      902.93    130.91 o 
 -12   0  10     5091.48     5339.38    351.73 o 
 -10   0  10     6350.01     6770.70    245.49 o 
  -8   0  10     6296.95     6116.86    235.26 o 
  -6   0  10    10149.65     9933.66    281.77 o 
  -4   0  10     3423.46     4037.53    191.60 o 
  -2   0  10       36.50       12.61     39.65 o 
   0   0  10     4698.66     6898.27    192.81 o 
   2   0  10    14214.25    17390.07    374.74 o 
   4   0  10     3488.58     3066.94    154.08 o 
   6   0  10     9155.69     9113.50    438.42 o 
   8   0  10     2055.72     1952.04    260.25 o 
  10   0  10       56.15       64.34    135.85 o 
  12   0  10     1958.94     2115.97    299.95 o 
 -17   1  10      954.12     1014.56    171.98 o 
 -16   1  10      261.15      302.87    157.15 o 
 -15   1  10     1972.49     2436.82    223.65 o 
 -14   1  10      363.71      261.78     84.55 o 
 -13   1  10    17014.53    19113.23    412.07 o 
 -12   1  10     1995.89     2074.18    129.16 o 
 -11   1  10     8851.48     9054.10    249.84 o 
 -10   1  10     1041.38     1390.42    125.86 o 
  -9   1  10     4705.38     4940.59    165.08 o 
  -8   1  10       27.76       14.21     44.89 o 
  -7   1  10      615.16      577.64     81.16 o 
  -6   1  10      155.02      105.30     48.93 o 
  -5   1  10     5689.49     5929.54    156.42 o 
  -4   1  10      672.73      636.91     63.67 o 
  -3   1  10     8562.35     7884.11    163.98 o 
  -2   1  10     3991.92     3605.75     99.40 o 
  -1   1  10    12825.15    11486.98    197.43 o 
   0   1  10     2763.90     2640.63     91.65 o 
   1   1  10     3444.29     3536.76    113.93 o 
   2   1  10     1608.91     1486.88    124.50 o 
   3   1  10     1561.13     1473.51    125.86 o 
   4   1  10      132.14       82.36     36.92 o 
   5   1  10      824.41      645.89     74.31 o 
   6   1  10       91.01       38.73     78.74 o 
   7   1  10     1424.16     1701.23    166.55 o 
   8   1  10      118.52        0.22     77.44 o 
   9   1  10     5455.65     5448.07    255.02 o 
  10   1  10      261.03      152.50    102.89 o 
  11   1  10     3537.25     3580.16    221.98 o 
  12   1  10       33.82      151.14    116.10 o 
 -17   2  10     2362.79     2351.70    376.65 o 
 -16   2  10     2190.14     2331.92    204.12 o 
 -15   2  10     2330.59     2242.88    194.33 o 
 -14   2  10      336.45      322.19     88.03 o 
 -13   2  10       16.27        0.01     65.38 o 
 -12   2  10     2209.43     2006.45    132.91 o 
 -11   2  10      457.99      300.91     79.54 o 
 -10   2  10     5655.42     5134.85    176.92 o 
  -9   2  10     4247.55     4657.03    161.56 o 
  -8   2  10     6936.16     7550.64    202.58 o 
  -7   2  10     6770.87     7146.18    189.42 o 
  -6   2  10     9442.92     9464.84    218.37 o 
  -5   2  10      748.19      747.60     67.94 o 
  -4   2  10     3906.93     4319.39    124.90 o 
  -3   2  10     3468.46     3736.10    113.78 o 
  -2   2  10      658.52      767.76    119.80 o 
  -1   2  10     1900.23     2177.86    114.12 o 
   0   2  10     5620.47     6043.55    161.14 o 
   1   2  10     5295.87     6270.44    174.87 o 
   2   2  10    12586.12    13929.77    276.02 o 
   3   2  10     2801.22     2849.40     97.27 o 
   4   2  10     4950.90     4926.43    118.33 o 
   5   2  10     2017.08     1727.79     85.44 o 
   6   2  10     3142.57     3104.22    199.73 o 
   7   2  10     2233.56     2210.56    159.79 o 
   8   2  10      122.03        0.17     87.68 o 
   9   2  10      120.59        0.20     86.64 o 
  10   2  10      438.86      274.64    103.48 o 
  11   2  10      976.36     1098.95    157.51 o 
  12   2  10      709.58      730.32    145.92 o 
 -17   3  10      104.31       57.50    123.34 o 
 -16   3  10      641.00      464.03    134.78 o 
 -15   3  10      430.07      303.29    123.32 o 
 -14   3  10     2453.88     2278.70    204.96 o 
 -13   3  10      740.96      678.87     99.31 o 
 -12   3  10     8269.62     8081.22    239.99 o 
 -11   3  10     3176.79     2845.29    137.53 o 
 -10   3  10     5518.49     5606.59    195.41 o 
  -9   3  10        4.62        0.44     50.04 o 
  -8   3  10      390.73      358.35     68.93 o 
  -7   3  10       38.57       29.78     46.34 o 
  -6   3  10     2859.71     2697.96    111.01 o 
  -5   3  10     3510.11     3374.46    141.36 o 
  -4   3  10     9953.28    10037.26    217.19 o 
  -3   3  10     8244.41     9676.79    376.10 o 
  -2   3  10     7700.89     8552.13    493.35 o 
  -1   3  10     3155.24     3076.75    215.06 o 
   0   3  10     5905.45     6000.97    195.20 o 
   1   3  10     1784.96     1554.29    187.69 o 
   2   3  10     3197.06     3254.06    158.03 o 
   3   3  10       76.67        1.66     37.13 o 
   4   3  10       35.36       62.19     53.30 o 
   5   3  10      700.70      554.11     62.94 o 
   6   3  10     2732.84     2742.50    128.57 o 
   7   3  10     1401.27     1352.51    112.21 o 
   8   3  10     3753.76     3670.36    157.75 o 
   9   3  10     1016.21     1006.85    254.34 o 
  10   3  10     3992.59     3947.46    230.00 o 
  11   3  10      512.66      343.84    195.79 o 
  12   3  10      724.32      868.24    209.40 o 
 -17   4  10     3118.35     3270.32    236.49 o 
 -16   4  10        8.24       64.50    119.21 o 
 -15   4  10     2451.24     2441.89    238.42 o 
 -14   4  10       23.05        0.40     92.22 o 
 -13   4  10      242.09      154.38     77.22 o 
 -12   4  10        1.52        0.31     65.16 o 
 -11   4  10     2509.48     2463.58    130.72 o 
 -10   4  10      174.21       85.68     58.51 o 
  -9   4  10    14606.70    14593.92    367.22 o 
  -8   4  10      580.61      492.67     81.44 o 
  -7   4  10    18697.13    19663.88    502.06 o 
  -6   4  10      475.97      528.85     63.22 o 
  -5   4  10    11409.29    12039.48    250.92 o 
  -4   4  10      106.11      275.12     47.87 o 
  -3   4  10     2140.18     2158.75    267.08 o 
  -2   4  10      213.50      302.43     74.46 o 
  -1   4  10      325.22      199.64     89.94 o 
   0   4  10      210.98      289.78     68.59 o 
   1   4  10     7947.10     8294.26    247.99 o 
   2   4  10       52.95       45.51     53.36 o 
   3   4  10     9218.00     9285.79    191.82 o 
   4   4  10      324.98      238.86     51.93 o 
   5   4  10     6822.54     6179.65    159.36 o 
   6   4  10        3.04       23.30     56.81 o 
   7   4  10     3695.37     3716.87    154.05 o 
   8   4  10        1.57        0.03     56.05 o 
   9   4  10      360.71      213.59     80.40 o 
  10   4  10       59.91       70.65    100.16 o 
  11   4  10     1549.05     1872.35    190.02 o 
 -17   5  10       78.17      118.31    126.35 o 
 -16   5  10     1272.42     1105.08    168.04 o 
 -15   5  10      318.77      214.72    117.95 o 
 -14   5  10     4031.39     4345.84    306.66 o 
 -13   5  10     1288.01     1045.20    114.04 o 
 -12   5  10     7407.20     7751.20    236.63 o 
 -11   5  10     1211.30     1145.68    131.98 o 
 -10   5  10     4265.97     4323.62    197.61 o 
  -9   5  10      811.69      813.93     88.80 o 
  -8   5  10       92.13       45.89     51.59 o 
  -7   5  10       26.05        1.24     41.55 o 
  -6   5  10     1437.75     1410.50     89.29 o 
  -5   5  10      574.92      703.47     98.72 o 
  -4   5  10    17708.25    19817.44   1128.74 o 
  -3   5  10       25.68        1.25     54.94 o 
  -2   5  10    13315.60    15111.76   1573.29 o 
  -1   5  10     4710.96     4697.36    183.27 o 
   0   5  10    12471.70    12256.71    326.10 o 
   1   5  10      463.22      450.40    112.11 o 
   2   5  10     2378.72     2239.87    129.76 o 
   3   5  10     1206.64     1271.29     93.79 o 
   4   5  10     1083.60     1242.74    148.41 o 
   5   5  10     1617.30     1471.93     93.34 o 
   6   5  10     3302.15     3289.80    144.38 o 
   7   5  10       91.74       26.84     59.18 o 
   8   5  10     5670.94     5880.96    237.28 o 
   9   5  10      677.65      547.84     97.16 o 
  10   5  10     2800.52     2690.87    146.94 o 
  11   5  10      104.06       44.67    101.40 o 
 -16   6  10     1264.14     1155.33    219.45 o 
 -15   6  10      709.44      689.66    142.85 o 
 -14   6  10        9.63        0.08     88.60 o 
 -13   6  10        5.83        0.70     63.35 o 
 -12   6  10       70.56        2.27     61.75 o 
 -11   6  10     1052.36      800.69    100.02 o 
 -10   6  10     2679.32     2506.59    129.64 o 
  -9   6  10     5329.72     5010.01    275.72 o 
  -8   6  10     4309.95     3999.92    149.54 o 
  -7   6  10     5187.12     5379.62    162.67 o 
  -6   6  10     3472.25     3656.39    174.65 o 
  -5   6  10     6403.52     6697.74    247.58 o 
  -4   6  10      559.08      474.01    140.19 o 
  -3   6  10      258.52      138.85     72.46 o 
  -2   6  10       12.68        9.80     54.92 o 
  -1   6  10       44.70       10.45     61.02 o 
   0   6  10     3310.01     3093.45    157.90 o 
   1   6  10     6751.12     6809.42    231.52 o 
   2   6  10     2993.70     3314.85    141.51 o 
   3   6  10     9236.86     9718.16    237.67 o 
   4   6  10     1943.96     1716.22     93.44 o 
   5   6  10     4575.69     4455.31    141.05 o 
   6   6  10     2946.25     2631.80    114.40 o 
   7   6  10     1653.60     1624.12    126.63 o 
   8   6  10      604.70      704.44    119.20 o 
   9   6  10      117.80       45.42     73.42 o 
  10   6  10       99.86       24.67     70.96 o 
  11   6  10      184.85       97.90     89.66 o 
 -16   7  10      561.88      519.88    221.37 o 
 -15   7  10     2701.76     3068.02    378.93 o 
 -14   7  10      666.98      826.43    150.60 o 
 -13   7  10     4286.28     4086.43    375.43 o 
 -12   7  10      418.92      416.18    104.11 o 
 -11   7  10     7386.86     7612.91    226.61 o 
 -10   7  10      915.52      832.85     98.48 o 
  -9   7  10      381.52      225.79     66.72 o 
  -8   7  10       16.65        0.08     50.00 o 
  -7   7  10        9.81        0.17     64.80 o 
  -6   7  10     1429.04     1110.87    269.88 o 
  -5   7  10     2850.54     2652.28    156.68 o 
  -4   7  10     5143.28     5239.15    239.52 o 
  -3   7  10     6548.91     7142.84    577.24 o 
  -2   7  10     5292.47     5523.72    313.02 o 
  -1   7  10     9231.00     9003.73    280.30 o 
   0   7  10     2845.90     2849.00    207.13 o 
   1   7  10     5759.80     5125.15    381.21 o 
   2   7  10      220.29       96.02     56.20 o 
   3   7  10     1319.35     1214.26     88.18 o 
   4   7  10      210.89      213.17     59.92 o 
   5   7  10     1129.43     1165.75     91.92 o 
   6   7  10      165.41       46.20     57.81 o 
   7   7  10     1463.12     1642.43    127.21 o 
   8   7  10     1111.49     1151.24    244.18 o 
   9   7  10     2826.03     2862.74    148.74 o 
  10   7  10      907.49      769.45    113.50 o 
 -16   8  10     1584.16     1924.47    311.33 o 
 -15   8  10       46.39       10.62    110.03 o 
 -14   8  10      321.00      281.48    160.19 o 
 -13   8  10        1.23        0.20     75.78 o 
 -12   8  10      152.98       15.64     65.07 o 
 -11   8  10      265.08      229.51     79.12 o 
 -10   8  10     4028.14     3490.99    157.41 o 
  -9   8  10      871.62     1101.29    100.26 o 
  -8   8  10     8627.92     8846.44    647.29 o 
  -7   8  10      806.13      830.03    116.27 o 
  -6   8  10     8395.91     8726.61    519.51 o 
  -5   8  10      515.44      413.56    127.68 o 
  -4   8  10     5494.93     5262.39    481.68 o 
  -3   8  10        6.43        0.01     66.56 o 
  -2   8  10        9.10        0.55     83.77 o 
  -1   8  10      984.62     1088.89    121.25 o 
   0   8  10     3867.41     3704.36    223.18 o 
   1   8  10        9.25        0.26     57.47 o 
   2   8  10     5627.79     5694.36    176.12 o 
   3   8  10      552.72      463.36     70.09 o 
   4   8  10     6482.95     6416.07    171.17 o 
   5   8  10      599.89      605.67     77.86 o 
   6   8  10     3337.28     3230.85    152.18 o 
   7   8  10        3.70       26.63     81.65 o 
   8   8  10      364.20      296.89    105.74 o 
   9   8  10       56.07       30.88     88.38 o 
  10   8  10      269.55      201.01    108.41 o 
 -15   9  10     2404.47     2338.72    208.92 o 
 -14   9  10      412.51      265.72    117.93 o 
 -13   9  10     3704.23     3580.77    231.12 o 
 -12   9  10      967.96      954.76    109.05 o 
 -11   9  10     6185.79     6251.42    211.41 o 
 -10   9  10      127.67       22.71     88.71 o 
  -9   9  10      289.83      104.93     94.13 o 
  -8   9  10      105.19       67.23     83.42 o 
  -7   9  10      638.18      560.28    108.09 o 
  -6   9  10       72.00        3.45     77.05 o 
  -5   9  10     3165.59     2911.25    297.67 o 
  -4   9  10       64.69        0.25     68.54 o 
  -3   9  10    11287.91    12080.09   1007.08 o 
  -2   9  10      200.92      204.17    121.97 o 
  -1   9  10     6639.57     6492.35    247.22 o 
   0   9  10      756.93      648.69    107.32 o 
   1   9  10     2696.32     2950.75    168.93 o 
   2   9  10     1061.90     1176.65    305.18 o 
   3   9  10      226.11       57.55     65.12 o 
   4   9  10       10.69        7.52     63.02 o 
   5   9  10     2752.33     2512.25    137.39 o 
   6   9  10        4.01        1.06     66.54 o 
   7   9  10     4641.11     4540.30    221.83 o 
   8   9  10      287.88      282.16    108.66 o 
   9   9  10     2908.75     3179.03    197.84 o 
 -15  10  10      411.01      306.91    136.37 o 
 -14  10  10      172.21       41.01    114.81 o 
 -13  10  10       47.35       11.17     95.00 o 
 -12  10  10      103.30       16.16    100.97 o 
 -11  10  10      185.52      118.85     97.32 o 
 -10  10  10     2501.29     2331.39    190.31 o 
  -9  10  10     2507.19     2154.34    212.79 o 
  -8  10  10     5169.94     5536.98    246.60 o 
  -7  10  10     2496.90     2683.02    202.40 o 
  -6  10  10     6059.02     5993.81    257.41 o 
  -5  10  10     4994.99     4998.79    236.31 o 
  -4  10  10      370.97      455.44    111.53 o 
  -3  10  10      706.35      740.15    123.51 o 
  -2  10  10        1.08        0.33     63.71 o 
  -1  10  10      319.02      297.34    147.63 o 
   0  10  10     1003.54      803.67    155.93 o 
   1  10  10     1103.13     1047.91    129.24 o 
   2  10  10     2420.61     2089.93    151.75 o 
   3  10  10     1409.65     1744.67    127.17 o 
   4  10  10     7555.17     7772.84    235.70 o 
   5  10  10      813.94      755.98    107.12 o 
   6  10  10     1398.73     1369.61    165.41 o 
   7  10  10     1269.02     1510.73    163.46 o 
   8  10  10      223.59      133.14    105.34 o 
   9  10  10       14.10       70.84     92.92 o 
 -14  11  10     2107.96     2597.12    370.00 o 
 -13  11  10      705.56      693.61    241.30 o 
 -12  11  10     2863.71     3073.37    320.61 o 
 -11  11  10      482.47      472.49    131.11 o 
 -10  11  10      480.49      459.50    118.50 o 
  -9  11  10      190.63       14.11     86.36 o 
  -8  11  10       20.53        0.02     77.59 o 
  -7  11  10       56.61       15.75     82.66 o 
  -6  11  10      433.36      234.33    114.50 o 
  -5  11  10     2471.21     2415.34    178.67 o 
  -4  11  10     6294.20     6826.43    286.46 o 
  -3  11  10     1056.79     1355.13    165.10 o 
  -2  11  10     8392.03     8460.13    453.95 o 
  -1  11  10     1547.27     1494.06    201.11 o 
   0  11  10     4956.17     5051.92    234.89 o 
   1  11  10      249.85       68.43     90.45 o 
   2  11  10     2111.22     2073.85    125.20 o 
   3  11  10       93.80       58.97     73.68 o 
   4  11  10      474.06      462.91     95.29 o 
   5  11  10       82.88        0.32     70.14 o 
   6  11  10      907.17      869.42    113.59 o 
   7  11  10      517.39      552.89    103.03 o 
   8  11  10     1997.85     2188.57    181.60 o 
 -13  12  10       15.79        0.00    183.61 o 
 -12  12  10       24.84        0.00    146.52 o 
 -11  12  10     1084.82      878.44    151.26 o 
 -10  12  10      105.78        0.09     96.00 o 
  -9  12  10     4317.31     4380.01    231.57 o 
  -8  12  10       72.05      133.29    149.06 o 
  -7  12  10     4212.80     4705.74    246.30 o 
  -6  12  10        2.74        0.03     77.92 o 
  -5  12  10     4964.81     5400.63    257.02 o 
  -4  12  10      756.51      930.75    146.93 o 
  -3  12  10      263.74      261.69    112.91 o 
  -2  12  10       63.38        0.14    124.72 o 
  -1  12  10     1053.70     1282.97    150.80 o 
   0  12  10       15.87        1.24     82.40 o 
   1  12  10     2901.20     2893.16    185.54 o 
   2  12  10       21.18        0.04     65.24 o 
   3  12  10     5289.80     5383.11    198.68 o 
   4  12  10      771.47     1016.70    114.25 o 
   5  12  10     3226.27     3446.45    170.30 o 
   6  12  10        1.78       14.33     77.12 o 
   7  12  10      623.30      585.94    104.01 o 
 -12  13  10     2324.18     2205.17    329.37 o 
 -11  13  10      340.38      169.08    121.84 o 
 -10  13  10      464.46      359.54    136.12 o 
  -9  13  10       32.37        3.80     88.97 o 
  -8  13  10        3.02        0.85     88.16 o 
  -7  13  10       60.22        0.00     94.04 o 
  -6  13  10      821.49      682.02    137.13 o 
  -5  13  10      158.09       14.27     89.36 o 
  -4  13  10     4009.03     4250.67    240.76 o 
  -3  13  10        3.90       70.94    102.68 o 
  -2  13  10     6519.47     6735.88    420.90 o 
  -1  13  10       15.22        0.43     77.73 o 
   0  13  10     2338.38     2340.94    173.37 o 
   1  13  10      303.69      241.27    107.15 o 
   2  13  10     1078.65      992.17    143.87 o 
   3  13  10       38.16       48.86     99.18 o 
   4  13  10       91.83       98.98    101.67 o 
   5  13  10        8.45       10.32     98.06 o 
   6  13  10      878.82     1006.29    326.82 o 
 -11  14  10      935.70      837.07    239.09 o 
 -10  14  10      206.33      138.29    115.54 o 
  -9  14  10     2689.16     2601.57    198.15 o 
  -8  14  10      901.36      981.94    153.13 o 
  -7  14  10     2972.84     3047.06    212.30 o 
  -6  14  10      560.54      379.96    132.59 o 
  -5  14  10     1598.30     1572.50    179.75 o 
  -4  14  10      107.46       79.42     97.61 o 
  -3  14  10      200.12      138.37    108.43 o 
  -2  14  10        0.10        0.27     91.25 o 
  -1  14  10      127.60       13.45     94.36 o 
   0  14  10      755.63      932.76    169.37 o 
   1  14  10      422.46      506.83    120.84 o 
   2  14  10      803.40      658.88    134.48 o 
   3  14  10     2579.23     2808.04    200.87 o 
   4  14  10      860.00     1120.73    174.50 o 
   5  14  10     1328.72     1461.26    180.96 o 
  -9  15  10      137.41       20.76    112.09 o 
  -8  15  10       29.84        0.30     91.89 o 
  -7  15  10        2.38        4.01     98.09 o 
  -6  15  10       92.63       89.80    109.29 o 
  -5  15  10     1108.19     1272.84    169.65 o 
  -4  15  10      442.58      332.02    126.82 o 
  -3  15  10     1379.35     1335.33    187.36 o 
  -2  15  10      842.83      952.71    323.11 o 
  -1  15  10     1658.39     1563.12    178.68 o 
   0  15  10      551.61      592.80    133.88 o 
   1  15  10      773.78      725.40    140.62 o 
   2  15  10        1.78        0.53     91.92 o 
   3  15  10       53.43       19.73    108.04 o 
   4  15  10       10.99        0.01     89.49 o 
  -7  16  10       44.58       44.11    114.20 o 
  -6  16  10     2715.50     2587.55    212.16 o 
  -5  16  10       38.72        2.93    106.77 o 
  -4  16  10      888.38      881.04    166.36 o 
  -3  16  10        5.67        0.58    103.17 o 
  -2  16  10       31.73        0.02    102.87 o 
  -1  16  10       52.26        5.67    101.21 o 
   0  16  10      386.91      201.71    118.37 o 
   1  16  10       97.71       34.53    109.88 o 
   2  16  10     1401.70     1653.28    191.13 o 
 -17   0  11     4603.28     4583.37    383.66 o 
 -15   0  11     7619.69     8858.15    494.58 o 
 -13   0  11     6528.40     6795.16    277.49 o 
 -11   0  11     1625.10     1836.96    148.05 o 
  -9   0  11       74.73       59.46     72.31 o 
  -7   0  11     1379.22     1406.78    210.76 o 
  -5   0  11     7084.12     6901.21    382.61 o 
  -3   0  11    11521.80    12497.54    303.05 o 
  -1   0  11      952.81     1380.07     89.95 o 
   1   0  11      300.88      207.91     92.03 o 
   3   0  11      581.07      980.83    135.07 o 
   5   0  11    12902.55    12604.97    544.08 o 
   7   0  11    11732.72    11687.50    541.51 o 
   9   0  11      976.66     1097.65    211.69 o 
  11   0  11      183.12      257.20    167.77 o 
 -17   1  11       68.96       89.67    119.61 o 
 -16   1  11      131.32       74.25    113.37 o 
 -15   1  11       75.10       89.28     85.63 o 
 -14   1  11     2199.10     2229.60    122.38 o 
 -13   1  11      971.86      960.93     96.19 o 
 -12   1  11    13603.85    14490.49    339.76 o 
 -11   1  11      863.32      947.29    104.94 o 
 -10   1  11    12714.91    13778.20    317.85 o 
  -9   1  11      416.51      424.82     75.80 o 
  -8   1  11     4361.32     4566.28    157.07 o 
  -7   1  11      198.43      195.47     57.11 o 
  -6   1  11     3389.60     3636.13    131.95 o 
  -5   1  11      286.70      242.70     46.84 o 
  -4   1  11      596.83      660.10     57.27 o 
  -3   1  11      494.45      475.48     52.24 o 
  -2   1  11    13728.39    15313.55    395.02 o 
  -1   1  11     3783.69     4125.34    138.78 o 
   0   1  11    10542.66    10638.18    447.53 o 
   1   1  11      995.49      962.81     76.04 o 
   2   1  11    10540.69    10560.30    231.59 o 
   3   1  11      653.94      826.76    110.66 o 
   4   1  11     1955.33     1662.84     88.41 o 
   5   1  11      250.52      237.01     97.13 o 
   6   1  11     1104.61      955.55    204.05 o 
   7   1  11        0.89        0.02     80.97 o 
   8   1  11     1703.58     1542.66    233.04 o 
   9   1  11      146.51       43.50     95.19 o 
  10   1  11     2610.83     2672.69    199.83 o 
  11   1  11      638.80      822.77    152.48 o 
 -17   2  11     1572.06     1591.92    198.01 o 
 -16   2  11     2512.35     2620.35    247.41 o 
 -15   2  11     4051.92     4450.46    247.62 o 
 -14   2  11      887.51      894.76    111.73 o 
 -13   2  11      922.41      894.27    115.74 o 
 -12   2  11     1199.39     1165.34    115.31 o 
 -11   2  11       27.85       16.13     61.98 o 
 -10   2  11      248.37      131.63     87.95 o 
  -9   2  11     1925.16     1834.81    109.62 o 
  -8   2  11     2771.47     2784.30    127.37 o 
  -7   2  11     2840.90     2852.54    122.73 o 
  -6   2  11     3491.23     3489.80    135.50 o 
  -5   2  11     9538.66     9110.68    212.26 o 
  -4   2  11     6305.66     6188.51    159.47 o 
  -3   2  11    12571.19    12668.72    326.02 o 
  -2   2  11     3409.27     3307.39    145.73 o 
  -1   2  11      832.46      795.52     78.37 o 
   0   2  11      127.41      138.02     49.92 o 
   1   2  11      751.15      746.37    100.92 o 
   2   2  11      548.47      629.27     70.65 o 
   3   2  11     2035.22     1904.63     83.22 o 
   4   2  11     1243.15     1198.81    111.79 o 
   5   2  11     3679.97     4122.34    209.90 o 
   6   2  11     5286.19     5263.30    401.17 o 
   7   2  11     2934.28     2774.83    189.59 o 
   8   2  11     1067.92      815.39    135.83 o 
   9   2  11      246.73       75.17     98.59 o 
  10   2  11      229.89      212.48    114.38 o 
  11   2  11      177.49      284.36    126.69 o 
 -17   3  11      641.37      460.97    145.74 o 
 -16   3  11      223.15      206.64    119.39 o 
 -15   3  11       72.85       94.99    112.55 o 
 -14   3  11      226.51      143.29     82.78 o 
 -13   3  11     2053.12     1938.73    188.01 o 
 -12   3  11     1384.97     1362.54    198.67 o 
 -11   3  11     5425.76     5110.36    186.23 o 
 -10   3  11     1978.64     1859.99    113.88 o 
  -9   3  11     5130.43     4878.02    169.39 o 
  -8   3  11     1319.81     1020.29     94.15 o 
  -7   3  11     3334.49     3443.49    132.62 o 
  -6   3  11      196.45       89.19     50.25 o 
  -5   3  11     1070.16     1060.76     79.64 o 
  -4   3  11      775.53      722.87     94.50 o 
  -3   3  11      813.64      686.96     93.65 o 
  -2   3  11     3007.64     2594.50    189.03 o 
  -1   3  11    12713.77    14603.79    815.25 o 
   0   3  11      980.44      884.44     94.42 o 
   1   3  11     6089.09     5521.02    160.40 o 
   2   3  11      858.63      860.28    114.86 o 
   3   3  11     4339.10     4141.05    122.62 o 
   4   3  11      304.71      251.46     55.20 o 
   5   3  11       13.44       23.15     55.81 o 
   6   3  11       10.68        6.17     77.50 o 
   7   3  11      725.58      713.29    236.68 o 
   8   3  11      353.11      169.85     99.46 o 
   9   3  11     3624.73     3789.21    295.28 o 
  10   3  11      381.54      291.30    150.40 o 
  11   3  11     3852.92     3826.10    237.41 o 
 -17   4  11        4.20       34.19    117.07 o 
 -16   4  11     4097.59     4385.82    263.78 o 
 -15   4  11       92.22       17.81     98.66 o 
 -14   4  11     1831.38     2020.46    156.92 o 
 -13   4  11      171.05       86.78     69.74 o 
 -12   4  11     1790.09     1858.25    138.95 o 
 -11   4  11       47.61        4.02     64.02 o 
 -10   4  11      125.51       75.03     59.60 o 
  -9   4  11        5.12        4.15     52.82 o 
  -8   4  11     6571.43     6471.03    192.72 o 
  -7   4  11      109.06       72.45     54.30 o 
  -6   4  11    13987.27    13655.88    467.12 o 
  -5   4  11      299.13      422.12     85.17 o 
  -4   4  11    14482.60    13838.50    635.50 o 
  -3   4  11      478.55      635.35     95.11 o 
  -2   4  11     9303.46     8747.32    359.55 o 
  -1   4  11       46.02        0.03     80.69 o 
   0   4  11      655.40      503.03     82.44 o 
   1   4  11        0.10        0.22     49.74 o 
   2   4  11      172.61      112.69     51.99 o 
   3   4  11     2678.64     2482.70     98.95 o 
   4   4  11     7258.70     7437.22    182.86 o 
   5   4  11       29.47        0.07     46.46 o 
   6   4  11     8274.67     8346.90    235.78 o 
   7   4  11      197.02      122.79     92.90 o 
   8   4  11     3544.07     3247.88    199.44 o 
   9   4  11       63.68       53.24     90.00 o 
  10   4  11      273.42       82.74    109.21 o 
  11   4  11        2.11       49.91    108.10 o 
 -16   5  11       34.50        4.32    104.80 o 
 -15   5  11      230.12      109.46    114.84 o 
 -14   5  11      408.84      267.38    123.00 o 
 -13   5  11     2267.55     2244.74    141.45 o 
 -12   5  11     1070.80      952.34    111.43 o 
 -11   5  11     8866.36     8904.07    250.87 o 
 -10   5  11      365.69      313.18     74.83 o 
  -9   5  11     6666.19     6854.40    202.05 o 
  -8   5  11      280.22      201.79     66.18 o 
  -7   5  11     3759.74     3913.56    272.62 o 
  -6   5  11      299.62      321.02     90.40 o 
  -5   5  11       67.03       54.71     66.34 o 
  -4   5  11        0.47        0.74     61.24 o 
  -3   5  11     3678.42     3270.02    320.14 o 
  -2   5  11      337.43      392.49     93.14 o 
  -1   5  11     8008.19     8217.33    256.32 o 
   0   5  11     2220.98     2317.50    134.55 o 
   1   5  11     8536.59     8806.52    586.87 o 
   2   5  11      566.47      474.36     86.83 o 
   3   5  11     4675.76     4700.03    154.64 o 
   4   5  11      617.08      654.60     75.14 o 
   5   5  11       43.17       22.72     54.03 o 
   6   5  11       72.58       53.35     60.46 o 
   7   5  11       29.52        0.02     63.52 o 
   8   5  11       14.71       26.27     85.84 o 
   9   5  11     1928.47     2010.53    191.67 o 
  10   5  11      386.71      254.25    114.86 o 
 -16   6  11     2682.40     3148.39    224.68 o 
 -15   6  11     1468.23     1558.19    233.10 o 
 -14   6  11     2720.39     2827.55    204.33 o 
 -13   6  11     1609.34     1738.68    139.37 o 
 -12   6  11      569.40      565.16     95.42 o 
 -11   6  11     1441.67     1236.65    121.09 o 
 -10   6  11       75.80       96.31     66.75 o 
  -9   6  11     1292.72     1187.65    106.17 o 
  -8   6  11     1961.74     1899.87    151.36 o 
  -7   6  11     1856.26     1789.16    140.86 o 
  -6   6  11     7335.12     8212.68    273.90 o 
  -5   6  11     3879.51     3809.19    610.63 o 
  -4   6  11     7441.81     7849.98    272.11 o 
  -3   6  11     2639.20     2489.80    217.17 o 
  -2   6  11     5231.91     5791.86    647.59 o 
  -1   6  11      868.13      794.00    108.45 o 
   0   6  11      284.39      167.76     73.84 o 
   1   6  11       86.97       18.55     66.62 o 
   2   6  11     2109.78     1959.75    107.97 o 
   3   6  11       47.40       23.24     56.57 o 
   4   6  11     4135.45     3952.76    137.71 o 
   5   6  11     4011.85     4339.63    144.40 o 
   6   6  11     1975.92     1778.50    149.61 o 
   7   6  11     1405.25     1435.40    118.35 o 
   8   6  11     2137.83     2348.21    149.29 o 
   9   6  11      591.38      417.31     90.03 o 
  10   6  11      377.25      196.51    122.45 o 
 -16   7  11        0.07        0.12    109.22 o 
 -15   7  11       26.96        0.08    103.57 o 
 -14   7  11     1728.83     1522.61    172.74 o 
 -13   7  11      146.83       93.85     78.02 o 
 -12   7  11     3917.29     3770.79    205.67 o 
 -11   7  11     2131.71     2132.90    132.37 o 
 -10   7  11     5833.50     6002.94    672.40 o 
  -9   7  11     5632.86     5498.49    245.07 o 
  -8   7  11     5067.39     4905.92    614.14 o 
  -7   7  11     1292.18     1112.61    137.14 o 
  -6   7  11     1610.57     1657.38    264.28 o 
  -5   7  11        5.33        1.07     61.93 o 
  -4   7  11      348.05      230.63     88.58 o 
  -3   7  11     1564.44     1483.90    304.00 o 
  -2   7  11     4765.89     5870.54    752.49 o 
  -1   7  11      835.25      749.76    109.10 o 
   0   7  11     9836.21    10425.38    495.34 o 
   1   7  11     2342.38     2131.53    140.02 o 
   2   7  11     8986.20     8647.72    231.23 o 
   3   7  11     2757.56     2468.35    178.47 o 
   4   7  11     1269.48     1167.83     95.97 o 
   5   7  11      299.02      125.04     63.81 o 
   6   7  11       26.27       27.86     63.42 o 
   7   7  11        0.88        0.03     66.42 o 
   8   7  11      513.89      450.79     95.33 o 
   9   7  11      337.24      274.01     91.87 o 
  10   7  11     1716.70     2024.29    152.04 o 
 -15   8  11     3546.41     3773.68    371.63 o 
 -14   8  11        3.08       14.09    100.05 o 
 -13   8  11     2217.25     2303.27    460.89 o 
 -12   8  11      138.53       73.82     80.15 o 
 -11   8  11     1765.83     1589.91    172.44 o 
 -10   8  11      521.95      560.82    126.55 o 
  -9   8  11     2426.97     2215.93    174.63 o 
  -8   8  11      929.46      943.45    203.86 o 
  -7   8  11     4029.83     4093.49    352.02 o 
  -6   8  11     1745.48     1783.65    189.03 o 
  -5   8  11    10865.35    10772.63    472.16 o 
  -4   8  11      362.02      225.67     89.68 o 
  -3   8  11     7169.43     7884.17    857.28 o 
  -2   8  11     3387.95     3165.95    549.04 o 
  -1   8  11      201.01      155.38     77.29 o 
   0   8  11      591.60      390.55    101.55 o 
   1   8  11       63.60       23.01     73.70 o 
   2   8  11      314.68      192.09     87.73 o 
   3   8  11     5430.22     6312.01    202.91 o 
   4   8  11      289.84      163.61     80.16 o 
   5   8  11     5156.86     5335.71    190.40 o 
   6   8  11        0.92        2.77     61.81 o 
   7   8  11     5160.96     5362.08    425.17 o 
   8   8  11       57.68      114.86     94.57 o 
   9   8  11     1141.93     1186.23    294.24 o 
 -15   9  11       63.75        0.22    101.21 o 
 -14   9  11      903.90     1068.45    193.11 o 
 -13   9  11      805.16      765.32    237.00 o 
 -12   9  11     3297.93     3506.28    244.84 o 
 -11   9  11       79.48       12.02     90.09 o 
 -10   9  11     6913.67     7273.93    320.09 o 
  -9   9  11       22.95        7.52     83.62 o 
  -8   9  11     6250.17     5769.15    295.16 o 
  -7   9  11     1051.46     1027.38    142.97 o 
  -6   9  11     1279.82     1198.35    145.89 o 
  -5   9  11      352.82      269.37    116.55 o 
  -4   9  11     1106.10     1245.96    144.83 o 
  -3   9  11      679.34      558.49    140.01 o 
  -2   9  11     4360.43     4570.58    228.24 o 
  -1   9  11      484.07      420.09    111.15 o 
   0   9  11     6164.48     6227.71    247.18 o 
   1   9  11     1470.96     1453.75    152.44 o 
   2   9  11     4976.24     4859.57    223.70 o 
   3   9  11      305.02      250.56     82.86 o 
   4   9  11     1276.37     1310.30    156.11 o 
   5   9  11        3.23        0.50     63.94 o 
   6   9  11       32.01       25.72     70.72 o 
   7   9  11        3.15       75.13     90.59 o 
   8   9  11      310.03      362.23    118.37 o 
   9   9  11      141.75      133.09    131.23 o 
 -14  10  11     1109.84     1425.59    292.71 o 
 -13  10  11      826.99      798.52    254.62 o 
 -12  10  11      479.47      243.57    112.45 o 
 -11  10  11       29.85        0.91     88.47 o 
 -10  10  11       58.53       18.87     86.05 o 
  -9  10  11     1618.34     1417.83    165.89 o 
  -8  10  11     1609.56     2047.07    186.11 o 
  -7  10  11     2286.73     2143.12    164.10 o 
  -6  10  11     4239.24     3640.50    497.21 o 
  -5  10  11     5530.58     6077.27    532.17 o 
  -4  10  11     8753.54     9444.38    510.75 o 
  -3  10  11     1438.47     1465.39    162.81 o 
  -2  10  11      623.81      530.16    120.07 o 
  -1  10  11      524.61      362.38    101.12 o 
   0  10  11      397.51      173.49     89.38 o 
   1  10  11      126.06      116.87     85.86 o 
   2  10  11       19.47        3.74     86.02 o 
   3  10  11     4631.26     4973.65    191.01 o 
   4  10  11     1237.89     1354.46    121.33 o 
   5  10  11     1838.52     1984.98    135.40 o 
   6  10  11     2179.74     2221.25    149.37 o 
   7  10  11     1844.26     2002.64    169.81 o 
   8  10  11      567.62      717.48    203.76 o 
 -13  11  11     1647.52     1435.28    296.33 o 
 -12  11  11      486.23      537.17    138.14 o 
 -11  11  11     2245.52     2445.45    215.08 o 
 -10  11  11     1900.63     2090.77    201.30 o 
  -9  11  11     2096.75     2303.89    193.18 o 
  -8  11  11      926.91      770.75    142.71 o 
  -7  11  11     2337.27     2251.88    189.01 o 
  -6  11  11       39.93        0.02     84.26 o 
  -5  11  11      259.31      177.04    100.64 o 
  -4  11  11      716.32      569.12    159.17 o 
  -3  11  11     2101.63     2254.96    188.54 o 
  -2  11  11      754.14      864.63    402.99 o 
  -1  11  11     2558.71     2602.66    176.37 o 
   0  11  11     1422.48     1715.83    167.02 o 
   1  11  11     3854.92     3993.73    337.37 o 
   2  11  11     2167.94     1989.77    137.93 o 
   3  11  11     2301.86     2553.18    147.06 o 
   4  11  11     1382.53     1890.64    177.82 o 
   5  11  11      162.87      127.23     83.26 o 
   6  11  11       39.48        0.33     73.44 o 
   7  11  11      102.78      152.51    159.21 o 
 -12  12  11      592.02      285.63    205.30 o 
 -11  12  11       75.90       20.96    104.03 o 
 -10  12  11      748.20      551.79    143.10 o 
  -9  12  11       42.88       36.36    100.03 o 
  -8  12  11     2049.03     2093.74    196.22 o 
  -7  12  11       86.08        3.46     94.69 o 
  -6  12  11     4188.53     4066.45    228.02 o 
  -5  12  11        2.56        0.15     84.31 o 
  -4  12  11     6303.11     6914.17    416.00 o 
  -3  12  11        1.22        0.65     97.00 o 
  -2  12  11     2707.87     2804.90    205.71 o 
  -1  12  11       81.15        0.90     86.92 o 
   0  12  11        1.95        0.32     79.40 o 
   1  12  11        8.26        0.36     80.30 o 
   2  12  11      350.43      505.52     97.47 o 
   3  12  11       95.18       68.46     70.65 o 
   4  12  11     1604.98     2221.15    172.72 o 
   5  12  11       90.53       37.49     82.23 o 
   6  12  11     1901.24     2237.39    157.31 o 
 -11  13  11     2982.41     2953.33    218.92 o 
 -10  13  11        7.58       13.78    113.11 o 
  -9  13  11     3095.77     3297.42    226.07 o 
  -8  13  11      230.67      242.52    109.28 o 
  -7  13  11     1171.41     1120.33    160.48 o 
  -6  13  11       16.14        0.16     83.27 o 
  -5  13  11      175.79      174.87    108.70 o 
  -4  13  11       21.66        7.85     98.25 o 
  -3  13  11      944.07     1191.21    171.66 o 
  -2  13  11       13.17        0.21     93.87 o 
  -1  13  11     3413.88     3401.43    204.27 o 
   0  13  11      647.57      655.38    133.89 o 
   1  13  11     2946.67     3166.47    206.40 o 
   2  13  11      134.28       94.60    107.23 o 
   3  13  11     2612.56     2726.89    198.11 o 
   4  13  11        5.38        0.02     91.30 o 
   5  13  11      408.23      372.84    122.36 o 
 -10  14  11      337.40      180.92    126.92 o 
  -9  14  11      230.15      237.62    128.13 o 
  -8  14  11      816.11      702.88    148.29 o 
  -7  14  11       91.99      136.70    112.49 o 
  -6  14  11     1673.67     1771.86    195.24 o 
  -5  14  11     1037.51     1184.59    169.01 o 
  -4  14  11     2686.74     2839.26    213.79 o 
  -3  14  11      379.15      346.12    169.76 o 
  -2  14  11     1293.94     1268.07    331.18 o 
  -1  14  11       67.58       73.20     96.99 o 
   0  14  11       85.70        0.14     89.84 o 
   1  14  11       60.29       27.25     94.34 o 
   2  14  11      491.90      422.40    130.98 o 
   3  14  11      928.64      872.11    151.09 o 
   4  14  11     1103.59     1429.41    182.12 o 
  -8  15  11     1435.53     1715.03    198.61 o 
  -7  15  11       74.32        0.58    103.09 o 
  -6  15  11      232.79      133.17    113.14 o 
  -5  15  11       25.28        0.06     97.61 o 
  -4  15  11      220.18      184.83    120.84 o 
  -3  15  11      317.63      340.98    133.70 o 
  -2  15  11      503.04      623.92    220.12 o 
  -1  15  11      472.25      505.01    157.04 o 
   0  15  11     1724.67     1772.87    192.51 o 
   1  15  11      555.35      446.59    131.72 o 
   2  15  11     1208.37     1509.54    279.63 o 
  -5  16  11     2406.97     2731.15    219.21 o 
  -4  16  11      218.23      171.55    130.59 o 
  -3  16  11     1577.87     1883.24    215.26 o 
  -2  16  11        0.95        0.32    115.77 o 
  -1  16  11      518.42      420.52    207.29 o 
 -16   0  12     2164.10     2149.59    316.53 o 
 -14   0  12     9701.56     9727.37    345.56 o 
 -12   0  12     8766.39     8879.20    316.94 o 
 -10   0  12     5363.66     5718.28    295.45 o 
  -8   0  12       72.49       50.45     69.15 o 
  -6   0  12      195.83       32.50     67.20 o 
  -4   0  12    16895.27    17607.23    426.68 o 
  -2   0  12    13606.37    14511.71    563.11 o 
   0   0  12     7914.81     8534.74    385.41 o 
   2   0  12     1641.77     1449.64    160.77 o 
   4   0  12     3590.22     3142.48    277.65 o 
   6   0  12     6031.92     6627.18    412.38 o 
   8   0  12     2100.05     2232.61    279.86 o 
  10   0  12     2482.85     2373.76    315.12 o 
 -17   1  12     2509.21     2718.94    229.36 o 
 -16   1  12      249.98      233.37    119.72 o 
 -15   1  12     2148.64     2387.28    137.70 o 
 -14   1  12       41.34       16.78     65.29 o 
 -13   1  12      118.39       87.77     64.90 o 
 -12   1  12      191.37      127.34     64.72 o 
 -11   1  12     1503.17     1525.40    106.25 o 
 -10   1  12      118.52       34.70     56.81 o 
  -9   1  12     8636.57     8293.61    233.12 o 
  -8   1  12     2124.58     1991.89     99.71 o 
  -7   1  12     8468.98     9034.04    244.09 o 
  -6   1  12     1446.13     1274.54     85.15 o 
  -5   1  12     4251.85     4419.24    128.02 o 
  -4   1  12     1033.39      746.82     84.83 o 
  -3   1  12       91.20        1.73     48.43 o 
  -2   1  12      139.14       60.02     50.87 o 
  -1   1  12     1456.42     1788.85    284.18 o 
   0   1  12      436.51      555.52     94.08 o 
   1   1  12     4151.40     4050.01    183.07 o 
   2   1  12      539.93      579.30     95.19 o 
   3   1  12     7628.43     7910.82    498.08 o 
   4   1  12     2530.72     2429.66    132.64 o 
   5   1  12    13045.26    13475.20    414.96 o 
   6   1  12     1289.55     1289.38    171.47 o 
   7   1  12      770.59      733.95    143.67 o 
   8   1  12        0.49        0.03     87.88 o 
   9   1  12        0.30        0.00     91.48 o 
  10   1  12      108.95      193.29    124.51 o 
 -17   2  12      181.91       81.60    120.97 o 
 -16   2  12      910.64      815.81    157.15 o 
 -15   2  12     2807.90     3139.19    216.55 o 
 -14   2  12     3635.39     3775.32    176.18 o 
 -13   2  12     1533.21     1774.98    138.18 o 
 -12   2  12     1320.00     1442.22    129.69 o 
 -11   2  12     1238.34     1129.84    112.80 o 
 -10   2  12      585.25      648.45    119.84 o 
  -9   2  12       72.81        0.06     55.64 o 
  -8   2  12        2.08       47.85     55.90 o 
  -7   2  12      271.91      161.29     64.82 o 
  -6   2  12       30.50       30.40     52.88 o 
  -5   2  12     6146.63     6335.53    230.02 o 
  -4   2  12     7062.47     7523.05    248.84 o 
  -3   2  12     6439.06     7120.34    200.49 o 
  -2   2  12     9577.01    10976.15    256.06 o 
  -1   2  12     7003.27     7793.29    204.31 o 
   0   2  12     1845.74     1869.25    132.50 o 
   1   2  12     1586.82     1463.62     89.12 o 
   2   2  12      168.93       98.92     63.72 o 
   3   2  12        2.61        0.15     47.38 o 
   4   2  12       39.16       19.57     62.56 o 
   5   2  12     2928.75     2624.94    186.52 o 
   6   2  12     2188.77     2290.50    204.22 o 
   7   2  12     3996.18     4076.63    330.36 o 
   8   2  12     1511.93     1509.65    177.98 o 
   9   2  12     1198.77     1126.37    165.62 o 
  10   2  12     1552.78     1407.44    188.92 o 
 -17   3  12      460.54      508.25    143.85 o 
 -16   3  12     2219.05     2448.50    211.32 o 
 -15   3  12      535.26      481.17    132.81 o 
 -14   3  12       49.91        0.03     73.54 o 
 -13   3  12      173.13       37.61     73.76 o 
 -12   3  12      424.89      363.33     89.21 o 
 -11   3  12     1368.19     1442.13    121.47 o 
 -10   3  12     1893.80     1738.99    184.99 o 
  -9   3  12     2756.70     2735.74    133.69 o 
  -8   3  12    12418.96    12897.08    296.28 o 
  -7   3  12      776.82      953.70    104.73 o 
  -6   3  12     6491.79     6993.04    248.12 o 
  -5   3  12     2834.60     2647.82    154.34 o 
  -4   3  12     1135.25     1277.64    120.02 o 
  -3   3  12      106.59       22.41     64.30 o 
  -2   3  12       29.57        0.37     58.22 o 
  -1   3  12      961.27      948.74     92.71 o 
   0   3  12     1307.38     1190.81     91.51 o 
   1   3  12      114.60       19.77     45.56 o 
   2   3  12     1437.98     1385.83     92.39 o 
   3   3  12      409.79      401.18     80.06 o 
   4   3  12     6529.98     6276.03    204.21 o 
   5   3  12     1517.90     1186.26    161.09 o 
   6   3  12     1632.62     1398.44    229.85 o 
   7   3  12      327.03      242.15    103.71 o 
   8   3  12       13.06       57.42     88.71 o 
   9   3  12       59.24      125.08    103.86 o 
  10   3  12      840.16      796.45    249.74 o 
 -16   4  12       11.01       14.63    116.69 o 
 -15   4  12     4320.80     4340.86    248.96 o 
 -14   4  12       82.24        0.31     66.64 o 
 -13   4  12     3161.64     3026.30    157.97 o 
 -12   4  12       25.26        0.41     60.12 o 
 -11   4  12     4041.29     3873.07    166.61 o 
 -10   4  12      494.19      338.77     79.01 o 
  -9   4  12       14.88        5.57     57.50 o 
  -8   4  12      785.46      927.98    127.56 o 
  -7   4  12      559.33      414.70     99.31 o 
  -6   4  12       34.98        0.66     67.53 o 
  -5   4  12    11468.39    12084.80    344.81 o 
  -4   4  12      311.22      127.15    100.49 o 
  -3   4  12    10807.92    12476.46    466.56 o 
  -2   4  12      338.68      244.57     88.66 o 
  -1   4  12    10927.07    12666.02   1160.32 o 
   0   4  12       12.24        0.20     50.36 o 
   1   4  12     2338.22     2283.98    114.15 o 
   2   4  12      764.11      685.99    120.83 o 
   3   4  12       16.14       26.10     49.77 o 
   4   4  12      912.69      931.85     85.89 o 
   5   4  12     3684.12     3684.90    213.69 o 
   6   4  12      247.60      248.74    114.70 o 
   7   4  12     2977.13     3112.72    202.02 o 
   8   4  12        1.30       55.33     95.34 o 
   9   4  12     2605.74     2476.38    201.73 o 
  10   4  12       55.57        0.05    103.03 o 
 -16   5  12     1755.17     1917.94    208.48 o 
 -15   5  12        4.31        0.07    107.60 o 
 -14   5  12      101.89        0.36     79.44 o 
 -13   5  12       25.72        0.17     64.64 o 
 -12   5  12      381.06      235.91     83.52 o 
 -11   5  12      109.85       31.64     67.09 o 
 -10   5  12     5030.58     4549.64    175.12 o 
  -9   5  12       10.79        0.15     74.70 o 
  -8   5  12     8968.57     9161.56    630.72 o 
  -7   5  12     1800.25     2121.17    154.58 o 
  -6   5  12     7375.53     7912.49    281.30 o 
  -5   5  12      127.21      183.04     80.96 o 
  -4   5  12      813.32      752.15    113.76 o 
  -3   5  12     1479.30     1683.69    163.28 o 
  -2   5  12      111.29       59.77     78.46 o 
  -1   5  12        7.56        0.57     86.52 o 
   0   5  12     4199.48     4353.87    247.00 o 
   1   5  12        9.26        0.02     61.07 o 
   2   5  12     5951.50     5762.86    262.70 o 
   3   5  12       16.49        0.98     55.75 o 
   4   5  12     5892.42     5900.15    207.50 o 
   5   5  12      138.34       69.94     69.96 o 
   6   5  12     2513.21     2468.33    253.13 o 
   7   5  12      139.17      103.51    100.41 o 
   8   5  12      302.51      167.40    101.52 o 
   9   5  12        2.03        0.44    103.94 o 
 -16   6  12      469.63      657.32    157.74 o 
 -15   6  12     1974.95     2511.51    592.48 o 
 -14   6  12     2039.47     2084.84    300.76 o 
 -13   6  12     3274.79     3186.20    261.83 o 
 -12   6  12     4836.18     4606.96    187.04 o 
 -11   6  12     4223.74     4139.54    299.42 o 
 -10   6  12      994.47     1089.68    152.71 o 
  -9   6  12     1978.71     1789.42    167.81 o 
  -8   6  12       99.32        0.90     74.04 o 
  -7   6  12      156.00       62.64     88.12 o 
  -6   6  12     1041.36      907.12    139.47 o 
  -5   6  12     2405.16     2066.81    148.35 o 
  -4   6  12     1565.59     1755.04    143.24 o 
  -3   6  12     7229.28     7819.32    545.37 o 
  -2   6  12     3541.58     4194.74    326.04 o 
  -1   6  12     7935.77     7739.98    403.04 o 
   0   6  12     2381.03     2246.63    147.37 o 
   1   6  12     2122.73     1765.99    134.34 o 
   2   6  12      986.39      981.72    114.21 o 
   3   6  12       65.14        0.05     61.16 o 
   4   6  12     2175.74     2178.73    116.95 o 
   5   6  12      318.96      234.55     71.14 o 
   6   6  12      471.10      281.73     83.32 o 
   7   6  12      837.90     1047.80    150.53 o 
   8   6  12     1248.11     1299.50    172.06 o 
   9   6  12     1625.19     1517.31    183.13 o 
 -15   7  12      407.83      381.18    192.90 o 
 -14   7  12       87.96        2.22    100.29 o 
 -13   7  12       28.86        1.65     95.94 o 
 -12   7  12      249.98      188.53    110.25 o 
 -11   7  12      567.18      613.70    130.49 o 
 -10   7  12     6672.74     6406.82    424.12 o 
  -9   7  12     7518.94     7633.39    294.53 o 
  -8   7  12     4067.00     4091.68    215.17 o 
  -7   7  12    10339.11    10170.95    335.08 o 
  -6   7  12      941.54     1201.71    335.91 o 
  -5   7  12     1424.45     1074.52    198.88 o 
  -4   7  12      324.66      199.56     91.71 o 
  -3   7  12      712.75      720.48    195.84 o 
  -2   7  12      560.78      686.06    122.27 o 
  -1   7  12     2684.03     2539.19    158.66 o 
   0   7  12      759.80      647.68    108.87 o 
   1   7  12     6021.03     5952.61    234.44 o 
   2   7  12     2344.84     2316.30    128.56 o 
   3   7  12     7921.27     8237.10    205.26 o 
   4   7  12      456.77      569.38     78.86 o 
   5   7  12     2280.38     2173.19    117.78 o 
   6   7  12      114.63       58.56     76.01 o 
   7   7  12     1434.05     1633.12    135.37 o 
   8   7  12       27.25       45.34    103.43 o 
   9   7  12       59.58        0.03    100.64 o 
 -15   8  12       76.33       58.83    219.62 o 
 -14   8  12     4370.77     5373.46    429.78 o 
 -13   8  12        9.14        0.02     87.16 o 
 -12   8  12     5576.29     5412.20    266.36 o 
 -11   8  12      120.15       12.78     88.25 o 
 -10   8  12     3137.25     3024.89    462.82 o 
  -9   8  12      486.91      563.50    120.06 o 
  -8   8  12       96.65        0.18     86.59 o 
  -7   8  12     1210.92     1181.17    254.08 o 
  -6   8  12     2875.70     2911.07    183.78 o 
  -5   8  12        9.54        0.77     77.20 o 
  -4   8  12     3737.66     3678.50    198.52 o 
  -3   8  12        2.56        0.07     70.11 o 
  -2   8  12     6454.15     7218.07    826.28 o 
  -1   8  12     1261.99     1477.70    141.86 o 
   0   8  12     4997.10     5026.17    222.27 o 
   1   8  12        6.40        0.81     77.54 o 
   2   8  12      827.54      811.71    122.35 o 
   3   8  12       28.12       46.53     66.00 o 
   4   8  12      527.93      529.15    102.08 o 
   5   8  12       18.34        0.15     67.05 o 
   6   8  12     1792.49     2071.08    179.29 o 
   7   8  12        4.81        0.27     83.90 o 
   8   8  12     2452.08     2687.42    195.56 o 
 -14   9  12        0.95        0.40    159.62 o 
 -13   9  12      159.75       78.50    118.28 o 
 -12   9  12      132.67        3.67    100.82 o 
 -11   9  12     1870.27     2001.41    552.66 o 
 -10   9  12      128.29       87.50    103.67 o 
  -9   9  12     5692.78     6358.52   1002.99 o 
  -8   9  12      996.05      791.96    133.83 o 
  -7   9  12     5215.57     4726.13    614.37 o 
  -6   9  12     1504.21     1523.24    167.96 o 
  -5   9  12     2540.73     2787.05    439.06 o 
  -4   9  12      443.08      478.21    112.32 o 
  -3   9  12      121.68       42.93     82.77 o 
  -2   9  12      662.68      775.72    132.84 o 
  -1   9  12     1539.44     1708.33    180.80 o 
   0   9  12      101.59      111.93     85.49 o 
   1   9  12     4046.17     3914.54    203.67 o 
   2   9  12      138.51      117.16    102.00 o 
   3   9  12     7378.90     7586.72    238.64 o 
   4   9  12      491.13      373.82     94.31 o 
   5   9  12     1363.55     1489.62    155.69 o 
   6   9  12      621.53      298.89    112.15 o 
   7   9  12     1679.22     1724.86    366.20 o 
 -14  10  12     1826.60     2218.60    357.04 o 
 -13  10  12     2006.33     2385.44    347.23 o 
 -12  10  12     2038.23     2131.11    316.64 o 
 -11  10  12      908.34     1026.28    156.24 o 
 -10  10  12     1011.76      725.77    189.17 o 
  -9  10  12       53.74        0.11     93.68 o 
  -8  10  12      298.16      209.98    107.66 o 
  -7  10  12      164.94        2.50     86.41 o 
  -6  10  12     1437.50     1456.55    164.61 o 
  -5  10  12     2316.77     2528.63    182.43 o 
  -4  10  12     3118.74     3195.89    362.53 o 
  -3  10  12     3214.50     3334.38    381.38 o 
  -2  10  12     3440.12     3591.89    450.21 o 
  -1  10  12      476.25      313.07    303.30 o 
   0  10  12     1671.21     1737.49    168.47 o 
   1  10  12     1103.78     1062.17    181.67 o 
   2  10  12      306.40      156.19    106.24 o 
   3  10  12       35.93        0.07     66.63 o 
   4  10  12       13.53        0.11     67.72 o 
   5  10  12      445.61      419.18    105.39 o 
   6  10  12      769.65      736.87    132.16 o 
   7  10  12      729.73      803.78    137.31 o 
 -13  11  12        2.08        0.13    166.55 o 
 -12  11  12      364.37      158.41    128.65 o 
 -11  11  12      830.14      924.66    158.55 o 
 -10  11  12     2163.51     2228.58    193.85 o 
  -9  11  12      842.75     1111.25    222.43 o 
  -8  11  12     4187.87     4136.03    233.17 o 
  -7  11  12      701.25      651.21    150.52 o 
  -6  11  12     4668.61     4873.31    333.28 o 
  -5  11  12      552.26      577.35    181.80 o 
  -4  11  12     1435.90     1409.45    199.71 o 
  -3  11  12        5.03        0.08     91.87 o 
  -2  11  12       36.43        0.19     96.03 o 
  -1  11  12      619.87      581.59    121.38 o 
   0  11  12     1351.56     1518.43    157.36 o 
   1  11  12     1338.52     1261.10    153.26 o 
   2  11  12     1639.67     1921.42    183.53 o 
   3  11  12     2219.08     2166.28    139.56 o 
   4  11  12      949.81      761.13    114.92 o 
   5  11  12      325.56      172.64     87.44 o 
   6  11  12      869.37      822.10    122.16 o 
 -12  12  12        2.55       30.32    105.87 o 
 -11  12  12     2053.04     2240.80    213.74 o 
 -10  12  12      104.15        0.40    103.24 o 
  -9  12  12      859.54      819.06    175.13 o 
  -8  12  12       37.48       43.65     96.66 o 
  -7  12  12       17.45       13.85     96.71 o 
  -6  12  12       30.53        0.19     91.07 o 
  -5  12  12     1745.06     1796.79    189.69 o 
  -4  12  12       46.42       55.29    102.73 o 
  -3  12  12     4047.56     4654.51    540.99 o 
  -2  12  12      216.20       94.07    119.66 o 
  -1  12  12     3250.05     3450.84    263.69 o 
   0  12  12        6.14       71.67     91.62 o 
   1  12  12     1005.98     1018.99    152.18 o 
   2  12  12       25.86       25.26     76.02 o 
   3  12  12      421.49      348.70     97.78 o 
   4  12  12        7.89        0.00     72.28 o 
   5  12  12      169.74      107.52    105.52 o 
 -11  13  12       45.96       51.10    110.23 o 
 -10  13  12     2460.14     2776.33    212.12 o 
  -9  13  12      175.61       70.15    112.50 o 
  -8  13  12     2139.59     2296.03    219.30 o 
  -7  13  12      111.57       36.11     94.58 o 
  -6  13  12     2836.45     2984.70    218.22 o 
  -5  13  12        1.56       18.94     98.70 o 
  -4  13  12     1217.74     1794.96    556.46 o 
  -3  13  12        1.31        1.50    103.62 o 
  -2  13  12        1.22        0.26    108.51 o 
  -1  13  12      301.39      133.51    101.03 o 
   0  13  12     1646.87     1681.90    181.87 o 
   1  13  12      295.38      200.87    111.00 o 
   2  13  12     2832.20     2884.26    202.16 o 
   3  13  12      248.88      233.20    192.80 o 
   4  13  12     1914.49     2475.24    212.39 o 
  -9  14  12      149.34        0.68    112.41 o 
  -8  14  12       98.29        0.22    106.59 o 
  -7  14  12      280.45      222.47    127.31 o 
  -6  14  12       56.79       36.46    116.98 o 
  -5  14  12     1206.66     1272.55    322.33 o 
  -4  14  12      805.70      868.02    163.98 o 
  -3  14  12     2203.50     2795.57    500.65 o 
  -2  14  12      791.32      781.32    165.32 o 
  -1  14  12     1383.69     1816.25    293.06 o 
   0  14  12      447.54      377.85    123.90 o 
   1  14  12      504.43      505.35    133.65 o 
   2  14  12      142.15      143.72    114.99 o 
  -7  15  12     1083.96     1149.03    241.97 o 
  -6  15  12      417.95      251.63    137.19 o 
  -5  15  12      765.00     1041.69    176.78 o 
  -4  15  12      357.36      452.72    145.72 o 
  -3  15  12      207.05      163.13    206.18 o 
  -2  15  12       21.89       53.47    118.72 o 
  -1  15  12      208.50      159.21    169.31 o 
   0  15  12       90.86       36.12    110.49 o 
 -15   0  13      548.24      281.82    117.52 o 
 -13   0  13     3759.56     3711.90    209.60 o 
 -11   0  13     4050.38     3462.15    200.21 o 
  -9   0  13     7058.35     7412.75    276.78 o 
  -7   0  13     3904.07     3799.20    189.81 o 
  -5   0  13      159.00      326.34    134.08 o 
  -3   0  13     4267.81     3493.22    272.51 o 
  -1   0  13     9720.39    10462.61    478.47 o 
   1   0  13     9127.98     9486.53    430.95 o 
   3   0  13     2865.13     2887.61    231.53 o 
   5   0  13      640.17      137.80    157.53 o 
   7   0  13      398.51      352.52    172.50 o 
   9   0  13      333.33      216.15    182.29 o 
 -16   1  13     2922.07     2873.37    226.89 o 
 -15   1  13      621.19      576.78    102.22 o 
 -14   1  13     4543.29     4161.29    204.20 o 
 -13   1  13       27.44       20.15     60.22 o 
 -12   1  13      519.02      499.02     82.01 o 
 -11   1  13       14.68        0.02     50.16 o 
 -10   1  13      871.10      895.49     91.88 o 
  -9   1  13     1144.69     1066.04    117.62 o 
  -8   1  13     7520.61     8135.64    202.39 o 
  -7   1  13     1572.50     1589.94     97.41 o 
  -6   1  13     4668.97     4957.03    173.78 o 
  -5   1  13     1739.20     1878.54    109.68 o 
  -4   1  13     8520.93     9044.64    345.68 o 
  -3   1  13      866.07      846.27    118.07 o 
  -2   1  13     1629.69     1676.37    146.21 o 
  -1   1  13        1.75        0.80     62.85 o 
   0   1  13       57.73       43.71     70.06 o 
   1   1  13     1333.79     1327.87    134.70 o 
   2   1  13     1190.62     1255.29    128.57 o 
   3   1  13     3156.24     3071.81    168.12 o 
   4   1  13    11653.78    11583.99    440.29 o 
   5   1  13     1683.94     2049.91    193.64 o 
   6   1  13     5339.22     5471.47    271.50 o 
   7   1  13     1540.60     1733.01    191.94 o 
   8   1  13      975.61     1005.28    164.24 o 
   9   1  13       85.20        0.01    103.63 o 
 -16   2  13        3.73        0.01     82.65 o 
 -15   2  13      167.33      126.30     76.23 o 
 -14   2  13     2327.71     2312.99    132.97 o 
 -13   2  13     1116.81     1364.06    156.12 o 
 -12   2  13     1969.42     1916.66    139.28 o 
 -11   2  13     1588.63     1344.80    123.42 o 
 -10   2  13     1522.76     1513.99    139.41 o 
  -9   2  13     4195.42     4030.79    163.70 o 
  -8   2  13     6470.56     6514.06    202.68 o 
  -7   2  13     4254.45     3940.11    197.31 o 
  -6   2  13      282.97      176.43     85.58 o 
  -5   2  13      221.87      168.66     66.95 o 
  -4   2  13      403.39      321.11     84.06 o 
  -3   2  13     3745.29     3513.34    144.47 o 
  -2   2  13     3434.33     3626.65    197.28 o 
  -1   2  13     5141.88     5122.06    225.00 o 
   0   2  13     6760.04     6914.41    259.63 o 
   1   2  13     2067.87     1978.31    277.35 o 
   2   2  13     1969.48     1832.72    144.41 o 
   3   2  13     1888.31     1858.05    165.80 o 
   4   2  13      262.82      222.66    107.53 o 
   5   2  13      190.56       85.20    106.96 o 
   6   2  13        2.91       56.83     94.69 o 
   7   2  13      581.61      449.43    129.17 o 
   8   2  13      707.81      598.35    179.26 o 
   9   2  13      743.79      672.64    146.02 o 
 -16   3  13      953.55     1082.99    172.94 o 
 -15   3  13     3246.55     3554.54    185.48 o 
 -14   3  13     1116.94     1230.20    134.10 o 
 -13   3  13      247.78      151.33     85.15 o 
 -12   3  13       74.79        9.51     67.91 o 
 -11   3  13       23.65        0.03     67.39 o 
 -10   3  13      207.16      161.39     77.18 o 
  -9   3  13     7964.01     7268.21    280.85 o 
  -8   3  13      281.78      102.88    108.34 o 
  -7   3  13     8663.87     9443.04    439.47 o 
  -6   3  13     2746.98     2715.44    165.89 o 
  -5   3  13     7315.87     8108.93    270.33 o 
  -4   3  13     2037.26     1715.53    133.13 o 
  -3   3  13     7556.62     7673.28    260.16 o 
  -2   3  13      671.20      513.69     80.18 o 
  -1   3  13     1968.89     2046.37    119.66 o 
   0   3  13      133.86       73.53     81.68 o 
   1   3  13       78.74       51.25     69.20 o 
   2   3  13       57.43       10.17     67.84 o 
   3   3  13     5131.13     5050.08    232.75 o 
   4   3  13      514.88      547.48    122.51 o 
   5   3  13     4025.05     4186.55    229.16 o 
   6   3  13     1903.96     1723.05    186.67 o 
   7   3  13     3725.97     3740.03    424.87 o 
   8   3  13      178.66       97.14    108.63 o 
   9   3  13      442.57      460.89    138.88 o 
 -16   4  13        4.98        0.00    104.58 o 
 -15   4  13        1.16        0.01    104.57 o 
 -14   4  13     1660.03     1813.13    369.98 o 
 -13   4  13      313.82      236.97     87.99 o 
 -12   4  13     3794.94     3682.40    170.64 o 
 -11   4  13      410.08      407.41     84.70 o 
 -10   4  13     4639.95     4950.48    347.06 o 
  -9   4  13      107.69       51.07     86.33 o 
  -8   4  13     6461.20     6587.86    266.55 o 
  -7   4  13        1.03        1.92     74.75 o 
  -6   4  13      202.83      137.08     90.20 o 
  -5   4  13       16.44       15.52     73.31 o 
  -4   4  13     1428.64     1191.66    128.24 o 
  -3   4  13      771.80      883.69    127.16 o 
  -2   4  13     6190.04     7027.40    254.72 o 
  -1   4  13       40.70        8.46     74.43 o 
   0   4  13     9991.57    10731.09    475.02 o 
   1   4  13      223.72      190.63     65.77 o 
   2   4  13     5370.56     5357.70    229.66 o 
   3   4  13       59.04       39.57     82.11 o 
   4   4  13      931.35      912.63    110.61 o 
   5   4  13       14.20        0.00     85.23 o 
   6   4  13       32.28        0.33     93.74 o 
   7   4  13        2.41      117.31    101.44 o 
   8   4  13     1024.42     1045.54    162.18 o 
 -16   5  13      168.61       39.80    108.75 o 
 -15   5  13     2737.92     2876.90    213.91 o 
 -14   5  13       18.96       52.47     82.12 o 
 -13   5  13     2336.66     2583.46    209.52 o 
 -12   5  13      458.97      340.96    140.00 o 
 -11   5  13       55.11        3.64     89.10 o 
 -10   5  13      118.40       58.51     93.63 o 
  -9   5  13     2454.17     2273.55    169.12 o 
  -8   5  13     2136.32     1758.22    159.25 o 
  -7   5  13     5273.89     5287.71    235.68 o 
  -6   5  13     2109.12     2243.03    165.97 o 
  -5   5  13     7722.80     7544.59    769.36 o 
  -4   5  13      530.84      326.83    102.14 o 
  -3   5  13     5738.43     5480.46    232.50 o 
  -2   5  13     1288.35     1097.10    172.68 o 
  -1   5  13      704.44      782.20    135.42 o 
   0   5  13      122.37       26.28     70.84 o 
   1   5  13       32.67       25.82     60.15 o 
   2   5  13      149.51       56.04     62.98 o 
   3   5  13     3373.68     2916.84    141.88 o 
   4   5  13     1841.08     2043.55    148.38 o 
   5   5  13     4041.77     3969.55    227.21 o 
   6   5  13       15.77        4.46     96.11 o 
   7   5  13     2902.56     3094.83    336.90 o 
   8   5  13      202.62      138.78    104.51 o 
 -15   6  13      508.35      470.54    178.74 o 
 -14   6  13     1380.97     1346.10    345.58 o 
 -13   6  13     1155.24     1466.91    178.22 o 
 -12   6  13     3189.33     3370.19    501.58 o 
 -11   6  13     2515.86     2254.02    179.67 o 
 -10   6  13     7580.99     7315.54    356.81 o 
  -9   6  13     2858.15     2826.37    189.01 o 
  -8   6  13     3308.76     3073.72    235.96 o 
  -7   6  13     2911.45     2762.77    253.65 o 
  -6   6  13      258.94      127.42    128.23 o 
  -5   6  13      929.35      783.21    122.90 o 
  -4   6  13     1281.30     1558.38    152.64 o 
  -3   6  13      175.44       80.45     85.54 o 
  -2   6  13     3748.82     4303.18    315.53 o 
  -1   6  13     1668.70     2143.00    215.88 o 
   0   6  13     5137.01     5079.81    216.19 o 
   1   6  13     4296.14     4328.46    199.45 o 
   2   6  13     2936.74     2635.93    138.61 o 
   3   6  13      995.54      822.94    104.08 o 
   4   6  13      240.87       95.39     63.15 o 
   5   6  13       60.71        0.18     99.78 o 
   6   6  13       16.66       11.75     90.76 o 
   7   6  13        2.71        0.02     90.96 o 
   8   6  13      674.96      652.50    150.30 o 
 -15   7  13      877.59      955.02    269.15 o 
 -14   7  13     1736.53     1916.31    280.39 o 
 -13   7  13      679.08      401.93    153.97 o 
 -12   7  13     1064.65     1138.74    272.15 o 
 -11   7  13       83.83       49.68    100.06 o 
 -10   7  13       84.56       25.95     95.74 o 
  -9   7  13      117.65       77.05     88.92 o 
  -8   7  13     4253.65     4406.98    641.22 o 
  -7   7  13     1319.96     1387.35    155.90 o 
  -6   7  13     4354.40     4364.37    300.65 o 
  -5   7  13      605.14      424.82    109.32 o 
  -4   7  13      825.75      803.36    128.09 o 
  -3   7  13      709.33      778.00    239.56 o 
  -2   7  13     2260.31     2313.84    276.24 o 
  -1   7  13      699.59      747.03    186.59 o 
   0   7  13       76.24        0.05     67.37 o 
   1   7  13        1.04        0.42     76.58 o 
   2   7  13     2655.72     2529.90    138.77 o 
   3   7  13      190.48      128.01     64.60 o 
   4   7  13     3682.17     3805.23    145.80 o 
   5   7  13      194.02      137.15     84.66 o 
   6   7  13     2318.57     2194.61    203.46 o 
   7   7  13      332.33      285.11    122.78 o 
 -14   8  13        0.59        0.46    193.30 o 
 -13   8  13     3497.49     3172.74    395.22 o 
 -12   8  13        2.01       34.85     97.36 o 
 -11   8  13     5636.46     5600.89    449.63 o 
 -10   8  13     1118.56     1148.47    412.43 o 
  -9   8  13     3425.00     3120.05    244.43 o 
  -8   8  13       26.70        0.47     83.05 o 
  -7   8  13     1346.34     1117.77    148.08 o 
  -6   8  13      109.32        0.07     83.72 o 
  -5   8  13      971.65      827.77    130.13 o 
  -4   8  13       52.94       10.09     89.83 o 
  -3   8  13     1617.54     1940.89    428.09 o 
  -2   8  13       31.12        0.00     83.98 o 
  -1   8  13     7432.04     7382.01    415.42 o 
   0   8  13      121.24        0.63     75.21 o 
   1   8  13     6519.44     6356.51    260.37 o 
   2   8  13       26.97       84.20     90.52 o 
   3   8  13     2111.02     2116.44    136.39 o 
   4   8  13      181.93       81.13     74.26 o 
   5   8  13      125.57       31.24     90.64 o 
   6   8  13       10.32       26.50     93.71 o 
   7   8  13       50.86        0.26    143.43 o 
 -14   9  13     1933.27     2446.04    358.79 o 
 -13   9  13       28.44        0.08    105.29 o 
 -12   9  13      730.43      436.89    137.80 o 
 -11   9  13       19.24        0.56    100.43 o 
 -10   9  13      260.33       90.26    111.99 o 
  -9   9  13      725.37      756.22    307.94 o 
  -8   9  13     1302.41     1567.74    260.48 o 
  -7   9  13      334.28      243.44    102.86 o 
  -6   9  13     7051.21     7140.13    520.38 o 
  -5   9  13      831.17      779.35    170.21 o 
  -4   9  13     5606.89     5796.59    746.13 o 
  -3   9  13      296.42      216.19    155.80 o 
  -2   9  13     3016.51     3472.71    701.59 o 
  -1   9  13      147.03        0.06    131.77 o 
   0   9  13        6.45        0.04     83.81 o 
   1   9  13       31.44        1.79     81.17 o 
   2   9  13      783.76     1034.11    205.41 o 
   3   9  13       94.26       60.36     71.50 o 
   4   9  13      888.82      867.28    111.39 o 
   5   9  13      422.53      179.43     86.43 o 
   6   9  13     2897.73     2841.20    197.81 o 
 -13  10  13     1368.42     1309.43    193.15 o 
 -12  10  13     1376.87     1262.13    174.71 o 
 -11  10  13     2690.95     2151.93    279.98 o 
 -10  10  13      617.81      411.31    126.61 o 
  -9  10  13     1442.82     1332.64    267.64 o 
  -8  10  13      440.75      206.34    113.91 o 
  -7  10  13      297.46      126.39    104.10 o 
  -6  10  13      198.90      212.79    107.40 o 
  -5  10  13      275.51      206.18    110.49 o 
  -4  10  13      650.76      647.08    132.78 o 
  -3  10  13     1190.35     1577.45    233.57 o 
  -2  10  13      420.12      419.49    136.47 o 
  -1  10  13     4011.43     4409.64    336.61 o 
   0  10  13     1125.80      870.30    138.07 o 
   1  10  13     2280.66     2191.55    226.51 o 
   2  10  13      696.56      628.55    121.18 o 
   3  10  13     1756.75     1968.30    151.74 o 
   4  10  13      164.35      103.82     81.13 o 
   5  10  13       66.96       10.36     74.83 o 
 -12  11  13       30.08       59.73    117.20 o 
 -11  11  13       55.38       93.10    109.92 o 
 -10  11  13       71.01        0.39     96.12 o 
  -9  11  13      222.65      104.10    110.75 o 
  -8  11  13       31.74        0.36     95.98 o 
  -7  11  13     2655.68     3069.76    207.38 o 
  -6  11  13     1469.54     1685.27    187.28 o 
  -5  11  13     4036.87     4250.32    241.49 o 
  -4  11  13      763.69      755.17    278.35 o 
  -3  11  13     3352.53     4019.63    518.63 o 
  -2  11  13      454.21      431.72    146.91 o 
  -1  11  13      604.11      613.59    185.37 o 
   0  11  13       24.66       14.77     88.71 o 
   1  11  13       17.58        1.10     81.91 o 
   2  11  13      168.76       99.08     84.70 o 
   3  11  13      101.29       30.45     80.67 o 
   4  11  13      196.93       26.66     79.58 o 
   5  11  13     1261.54     1675.27    154.39 o 
 -11  12  13      160.03       65.81    117.66 o 
 -10  12  13     3785.95     3478.84    238.78 o 
  -9  12  13      187.87       46.32    105.16 o 
  -8  12  13     1953.75     2367.95    218.76 o 
  -7  12  13       11.57       44.28    108.47 o 
  -6  12  13      590.09      593.19    134.88 o 
  -5  12  13       42.27       52.57    101.50 o 
  -4  12  13      513.28      433.86    131.15 o 
  -3  12  13        7.71        2.32    105.38 o 
  -2  12  13     1187.68     1905.84    530.19 o 
  -1  12  13       94.58        0.27    138.71 o 
   0  12  13     2485.91     2701.76    262.58 o 
   1  12  13       14.18        0.27     83.34 o 
   2  12  13     2334.70     2560.27    153.66 o 
   3  12  13        4.57        0.02     77.77 o 
  -9  13  13       51.88        0.67    111.26 o 
  -8  13  13      143.64        0.22    106.24 o 
  -7  13  13     2205.84     2801.60    216.07 o 
  -6  13  13        1.83       32.71    109.90 o 
  -5  13  13     3207.78     3673.00    392.83 o 
  -4  13  13       31.45        0.45    113.56 o 
  -3  13  13     1771.54     2292.83    481.15 o 
  -2  13  13       41.62        0.43    123.46 o 
  -1  13  13       85.13       82.74    154.55 o 
   0  13  13        3.73        0.14     98.99 o 
   1  13  13      147.54      150.92    108.57 o 
   2  13  13       10.45        0.04     98.60 o 
  -7  14  13      195.51       32.99    120.65 o 
  -6  14  13        1.84        3.78    105.86 o 
  -5  14  13        0.04       69.17    123.75 o 
  -4  14  13      210.50      174.36    130.82 o 
  -3  14  13      171.35      141.18    129.79 o 
  -2  14  13      851.76      999.90    180.39 o 
  -1  14  13      491.32      682.05    175.76 o 
   0  14  13     1271.89     1190.89    216.04 o 
 -16   0  14      405.16      431.18    134.04 o 
 -14   0  14       94.21      201.43    104.72 o 
 -12   0  14      777.63      750.62    131.07 o 
 -10   0  14     6287.61     6094.97    269.01 o 
  -8   0  14    14205.13    15405.26    824.53 o 
  -6   0  14     3506.05     3262.28    277.30 o 
  -4   0  14      429.59      379.99    145.42 o 
  -2   0  14     2046.01     1875.22    211.44 o 
   0   0  14     5401.39     5502.82    346.18 o 
   2   0  14     6234.83     6690.11    374.67 o 
   4   0  14     7014.64     6791.11    427.91 o 
   6   0  14     1930.45     1803.53    284.07 o 
   8   0  14        3.28        0.01    146.19 o 
 -16   1  14       59.49       21.52     87.24 o 
 -15   1  14     3071.75     3114.97    150.80 o 
 -14   1  14     1129.21     1342.96    118.26 o 
 -13   1  14     4914.11     5121.64    179.25 o 
 -12   1  14      390.83      349.57     80.37 o 
 -11   1  14     2242.35     2065.35    114.53 o 
 -10   1  14       55.77       31.84     63.65 o 
  -9   1  14       29.13        5.38     73.84 o 
  -8   1  14      156.67       29.32     73.40 o 
  -7   1  14       47.17       36.44     67.28 o 
  -6   1  14      224.44      103.54    120.73 o 
  -5   1  14     3864.92     3682.63    207.39 o 
  -4   1  14      826.41      822.11    126.28 o 
  -3   1  14    11223.26    12581.01    390.77 o 
  -2   1  14      292.28      300.36    169.48 o 
  -1   1  14     5269.94     4972.26    228.82 o 
   0   1  14       53.78       41.22     79.55 o 
   1   1  14     2757.85     2251.07    165.65 o 
   2   1  14      161.96      103.83    108.42 o 
   3   1  14      114.59       45.01     83.62 o 
   4   1  14      185.34      241.51    125.76 o 
   5   1  14     1501.11     1321.77    176.29 o 
   6   1  14      270.58      160.86    118.03 o 
   7   1  14     2753.21     2880.22    235.07 o 
   8   1  14      305.48      114.88    118.99 o 
 -16   2  14      682.51      792.68    122.38 o 
 -15   2  14       81.76       35.19     75.48 o 
 -14   2  14      347.67      190.85     80.13 o 
 -13   2  14     1358.31     1195.69    163.07 o 
 -12   2  14      201.71      273.73     75.75 o 
 -11   2  14     1141.22     1209.62    123.00 o 
 -10   2  14     2853.72     2947.37    156.73 o 
  -9   2  14    10449.58    10410.06    285.31 o 
  -8   2  14     7203.08     7936.35    241.74 o 
  -7   2  14     5924.21     5970.28    205.33 o 
  -6   2  14     3570.21     3477.88    154.93 o 
  -5   2  14      666.77      633.38     95.62 o 
  -4   2  14       32.81       34.74     86.34 o 
  -3   2  14        2.78        0.53     79.86 o 
  -2   2  14     1005.26     1099.33    145.60 o 
  -1   2  14     2403.77     2428.74    172.83 o 
   0   2  14     1429.51     1553.97    156.22 o 
   1   2  14     4254.06     4110.63    280.21 o 
   2   2  14     2410.67     2508.51    165.60 o 
   3   2  14     3921.43     4279.69    218.53 o 
   4   2  14     2758.93     2771.88    218.97 o 
   5   2  14     1656.39     1625.64    189.27 o 
   6   2  14      649.05      606.50    220.81 o 
   7   2  14      678.88      474.67    133.27 o 
   8   2  14       30.67       54.00    107.76 o 
 -15   3  14      792.25      753.42    121.79 o 
 -14   3  14     4522.90     4718.30    205.60 o 
 -13   3  14     2491.92     2318.58    155.11 o 
 -12   3  14     3738.55     3579.39    217.28 o 
 -11   3  14      351.02      342.61    109.63 o 
 -10   3  14      315.49      182.63     99.16 o 
  -9   3  14        5.12        0.00     86.50 o 
  -8   3  14       82.90      101.45     95.43 o 
  -7   3  14        3.27        1.31     86.51 o 
  -6   3  14     1328.17     1390.80    133.16 o 
  -5   3  14     2544.72     2389.24    155.53 o 
  -4   3  14     6278.66     7046.62    213.75 o 
  -3   3  14     1477.21     1341.23    155.58 o 
  -2   3  14    13068.00    13722.13    414.47 o 
  -1   3  14      821.99      779.54    170.68 o 
   0   3  14     6832.41     6688.24    281.73 o 
   1   3  14     1869.98     2140.52    158.84 o 
   2   3  14      200.46       45.97     78.02 o 
   3   3  14        0.07        0.08     81.17 o 
   4   3  14      641.81      522.52    141.12 o 
   5   3  14      697.05      694.50    144.83 o 
   6   3  14      978.12      945.91    159.68 o 
   7   3  14      639.13      546.41    217.25 o 
   8   3  14     2251.20     2398.68    230.13 o 
 -15   4  14      243.19       88.64     86.73 o 
 -14   4  14        1.58        0.07     91.70 o 
 -13   4  14      187.11      105.56    129.14 o 
 -12   4  14       73.87        0.40     96.59 o 
 -11   4  14     3326.26     3358.96    206.68 o 
 -10   4  14        2.83       63.84     93.37 o 
  -9   4  14    11882.30    12602.49    441.04 o 
  -8   4  14      304.24      225.15     98.42 o 
  -7   4  14     9101.63     9439.41    612.50 o 
  -6   4  14      227.59       67.74     87.94 o 
  -5   4  14     2114.94     2118.40    154.17 o 
  -4   4  14        0.74        1.48     74.49 o 
  -3   4  14      994.03     1049.78    129.04 o 
  -2   4  14       59.50        1.04     78.92 o 
  -1   4  14     2171.17     2218.27    183.69 o 
   0   4  14      144.93        1.51     84.79 o 
   1   4  14     6364.50     6497.91    389.32 o 
   2   4  14        0.33        0.03    112.83 o 
   3   4  14     5731.64     5606.36    254.25 o 
   4   4  14       13.19        0.18     94.67 o 
   5   4  14     2189.93     1847.82    198.25 o 
   6   4  14      204.88       44.49    116.63 o 
   7   4  14      950.08      854.35    165.02 o 
 -15   5  14      377.33      424.76    213.01 o 
 -14   5  14     3468.07     3466.66    232.89 o 
 -13   5  14      266.66      147.91    117.91 o 
 -12   5  14     4103.22     3838.23    226.96 o 
 -11   5  14     1408.41     1162.31    302.37 o 
 -10   5  14      406.36      445.72    125.54 o 
  -9   5  14      160.14       48.26     96.84 o 
  -8   5  14      125.85        8.27     91.76 o 
  -7   5  14       21.78       23.17     84.42 o 
  -6   5  14     1686.80     1467.04    155.78 o 
  -5   5  14      320.77      277.08     98.38 o 
  -4   5  14     6037.63     6342.02    346.12 o 
  -3   5  14      893.98      814.35    253.38 o 
  -2   5  14     5126.64     5110.19    574.61 o 
  -1   5  14     1358.83     1311.92    153.82 o 
   0   5  14     3175.94     3367.27    202.02 o 
   1   5  14       87.60        0.01     90.00 o 
   2   5  14      196.91       60.86    113.27 o 
   3   5  14       10.11       19.77     72.52 o 
   4   5  14      779.39      793.56    144.41 o 
   5   5  14        3.20        0.03     97.16 o 
   6   5  14     1059.80     1234.74    170.93 o 
   7   5  14       55.18       30.72     96.39 o 
 -15   6  14      130.81      168.21    206.84 o 
 -14   6  14        0.48       22.59    108.07 o 
 -13   6  14       62.42       48.15    106.53 o 
 -12   6  14      404.00      424.81    130.73 o 
 -11   6  14     2381.04     2253.08    194.46 o 
 -10   6  14     2241.72     2324.15    177.53 o 
  -9   6  14     2753.10     2419.17    180.50 o 
  -8   6  14     3978.77     4416.92    227.59 o 
  -7   6  14     4273.38     4445.03    227.67 o 
  -6   6  14      717.31      552.98    118.65 o 
  -5   6  14      919.31     1116.31    151.73 o 
  -4   6  14       24.48       17.51     79.76 o 
  -3   6  14       15.67        0.10     76.02 o 
  -2   6  14      232.56       89.43     99.27 o 
  -1   6  14      256.13       98.44    114.90 o 
   0   6  14     2864.08     2840.32    262.93 o 
   1   6  14     1385.88     1583.01    140.99 o 
   2   6  14     3294.32     3084.60    250.73 o 
   3   6  14     1004.77      877.95    114.26 o 
   4   6  14     2382.73     2441.83    161.99 o 
   5   6  14     1161.33      998.20    159.03 o 
   6   6  14      609.11      386.40    133.33 o 
   7   6  14      255.79      187.71    125.94 o 
 -14   7  14      701.97      714.07    146.01 o 
 -13   7  14     3094.10     3106.24    214.43 o 
 -12   7  14      421.44      377.40    191.29 o 
 -11   7  14     2732.06     2451.33    208.44 o 
 -10   7  14      318.34      137.14    109.65 o 
  -9   7  14        3.81        0.07     89.45 o 
  -8   7  14       52.04        0.26     89.11 o 
  -7   7  14       17.22        0.06     85.75 o 
  -6   7  14      140.93       37.66     87.51 o 
  -5   7  14     3086.44     3201.74    196.21 o 
  -4   7  14      964.63      852.05    131.85 o 
  -3   7  14     2894.49     3308.19    346.30 o 
  -2   7  14       49.00        3.99     90.13 o 
  -1   7  14     3850.91     4626.80    873.92 o 
   0   7  14      750.50      641.32    119.81 o 
   1   7  14      575.49      584.02    112.93 o 
   2   7  14       49.98       11.26     71.30 o 
   3   7  14      247.30      177.37     68.49 o 
   4   7  14      435.81      530.23    105.58 o 
   5   7  14      443.37      433.49    120.74 o 
   6   7  14      646.63      740.49    202.88 o 
 -13   8  14       34.62        0.20    100.02 o 
 -12   8  14      461.73      279.40    302.75 o 
 -11   8  14        6.56       34.24    104.80 o 
 -10   8  14     3231.29     3203.81    212.25 o 
  -9   8  14      154.65       14.39     98.45 o 
  -8   8  14     3876.32     3747.73    284.24 o 
  -7   8  14       82.61        0.01     87.52 o 
  -6   8  14     3175.79     3075.33    390.78 o 
  -5   8  14      132.22        9.86     91.16 o 
  -4   8  14      146.72      147.86    154.89 o 
  -3   8  14        6.00        0.30     91.54 o 
  -2   8  14        3.24        0.04     76.26 o 
  -1   8  14       63.29       55.43     84.35 o 
   0   8  14     3449.35     3673.75    197.06 o 
   1   8  14       50.13        8.45     86.34 o 
   2   8  14     3408.58     3537.11    199.86 o 
   3   8  14       28.99       22.02     76.06 o 
   4   8  14     1893.09     1971.51    196.15 o 
   5   8  14        0.23        0.16    152.24 o 
   6   8  14     1509.97     1403.87    260.72 o 
 -13   9  14     2783.14     2889.59    291.42 o 
 -12   9  14      216.60      176.64    118.19 o 
 -11   9  14     2021.01     1738.99    355.05 o 
 -10   9  14        3.68        0.07     99.93 o 
  -9   9  14        6.35        0.19     89.10 o 
  -8   9  14       16.75        0.24     87.94 o 
  -7   9  14      775.90      944.41    143.82 o 
  -6   9  14        3.61        0.06     98.79 o 
  -5   9  14     7037.59     7821.67    948.52 o 
  -4   9  14      739.36      861.08    152.61 o 
  -3   9  14     4590.46     4923.73    723.89 o 
  -2   9  14      454.96      372.89    132.36 o 
  -1   9  14     4126.80     5367.17   1301.42 o 
   0   9  14       15.17       62.59     78.44 o 
   1   9  14     1232.48     1247.30    227.56 o 
   2   9  14       60.45        0.84     80.62 o 
   3   9  14       22.00        0.06     73.32 o 
   4   9  14        0.79        1.43     76.08 o 
   5   9  14      639.38      727.62    169.35 o 
 -12  10  14      271.47      141.40    122.82 o 
 -11  10  14      586.05      446.78    139.97 o 
 -10  10  14     1457.11     1707.48    435.97 o 
  -9  10  14      485.93      418.32    125.65 o 
  -8  10  14     1055.93      890.20    213.74 o 
  -7  10  14     1512.66     1965.47    197.13 o 
  -6  10  14     1771.64     1854.27    365.91 o 
  -5  10  14      658.09      894.00    152.04 o 
  -4  10  14      268.74      218.02    121.12 o 
  -3  10  14      254.83      115.18    116.33 o 
  -2  10  14        2.19        0.01    100.47 o 
  -1  10  14       42.09       92.47    119.10 o 
   0  10  14     1081.12     1162.88    143.10 o 
   1  10  14      525.45      498.56    128.25 o 
   2  10  14     1520.39     1446.96    167.00 o 
   3  10  14      723.65      799.46    115.99 o 
   4  10  14      950.06      790.82    119.23 o 
 -11  11  14      344.38       32.26    110.98 o 
 -10  11  14      706.69      596.66    143.03 o 
  -9  11  14       88.14        0.09    102.94 o 
  -8  11  14        0.54        0.04    101.65 o 
  -7  11  14      366.20      343.66    122.33 o 
  -6  11  14      548.59      602.85    189.88 o 
  -5  11  14      579.74      241.78    120.96 o 
  -4  11  14     3213.52     3303.36    654.12 o 
  -3  11  14      800.48      827.56    173.18 o 
  -2  11  14     1854.31     2725.66    549.04 o 
  -1  11  14      997.00     1044.80    257.25 o 
   0  11  14      702.40      627.56    193.07 o 
   1  11  14       59.12        0.80     82.72 o 
   2  11  14      367.98      228.83     91.83 o 
   3  11  14        0.13       10.66     80.63 o 
  -9  12  14     1067.98     1238.82    186.27 o 
  -8  12  14        4.06       24.70    110.12 o 
  -7  12  14     3469.50     3690.31    241.37 o 
  -6  12  14      134.32       76.90    121.70 o 
  -5  12  14      640.03      714.99    154.58 o 
  -4  12  14      150.46       91.78    110.75 o 
  -3  12  14      111.00       80.09    122.36 o 
  -2  12  14       83.82       81.97    127.65 o 
  -1  12  14      446.04      428.65    275.68 o 
   0  12  14      229.67       80.80    107.03 o 
   1  12  14     1147.34     1191.59    162.82 o 
   2  12  14       46.43       15.90     87.23 o 
  -7  13  14        1.48       25.04    103.24 o 
  -6  13  14     1152.08     1240.20    306.58 o 
  -5  13  14       25.50        0.25    116.50 o 
  -4  13  14     1870.07     2452.54    333.05 o 
  -3  13  14       52.89        1.27    111.60 o 
  -2  13  14     1281.91     1760.87    328.49 o 
  -1  13  14       48.93        0.03    112.55 o 
   0  13  14      513.03      416.48    127.32 o 
 -15   0  15     2966.66     3040.11    218.61 o 
 -13   0  15     2135.57     2226.92    215.88 o 
 -11   0  15      345.01      245.17    107.40 o 
  -9   0  15     2812.05     2791.52    287.34 o 
  -7   0  15     5367.10     5692.55    374.20 o 
  -5   0  15     4401.55     4481.09    330.77 o 
  -3   0  15     6995.97     6988.89    418.80 o 
  -1   0  15       29.80        4.01    107.00 o 
   1   0  15       92.33        0.43    118.67 o 
   3   0  15     2506.38     2251.75    310.10 o 
   5   0  15     3583.05     3430.17    330.54 o 
   7   0  15     1913.88     1518.99    285.70 o 
 -15   1  15       75.79       51.25     74.39 o 
 -14   1  15     1530.71     1849.94    136.11 o 
 -13   1  15     1125.46     1011.96    111.19 o 
 -12   1  15     4256.60     4421.76    194.23 o 
 -11   1  15     1126.42      986.08    166.64 o 
 -10   1  15     4328.99     4898.18    199.82 o 
  -9   1  15     1423.38     1474.61    132.88 o 
  -8   1  15     3369.44     3115.67    238.36 o 
  -7   1  15      376.31      221.17    108.22 o 
  -6   1  15       42.88        7.49     76.59 o 
  -5   1  15       18.43        0.75     75.63 o 
  -4   1  15     3382.31     3167.66    207.82 o 
  -3   1  15      397.69      359.08    119.35 o 
  -2   1  15     6167.59     6216.66    277.36 o 
  -1   1  15      489.62      487.90    178.66 o 
   0   1  15     5547.72     5909.03    338.88 o 
   1   1  15      633.66      655.99    125.67 o 
   2   1  15     5049.27     5074.95    228.99 o 
   3   1  15      561.24      733.48    222.64 o 
   4   1  15      267.58       72.56    101.37 o 
   5   1  15       11.71       12.59    113.30 o 
   6   1  15      110.13      129.87    117.80 o 
   7   1  15       23.29        0.02    123.46 o 
 -15   2  15     1605.57     1873.75    137.29 o 
 -14   2  15     2266.16     2224.84    170.58 o 
 -13   2  15     1520.91     1587.40    147.08 o 
 -12   2  15      252.69      163.65     89.04 o 
 -11   2  15        4.61       22.60     74.25 o 
 -10   2  15      922.01      935.43    116.29 o 
  -9   2  15     2042.56     2267.66    153.87 o 
  -8   2  15     1049.51     1259.50    126.73 o 
  -7   2  15     3158.91     3043.14    204.82 o 
  -6   2  15     2660.18     3001.13    197.04 o 
  -5   2  15     2417.77     2320.23    182.07 o 
  -4   2  15     3611.97     3213.51    208.01 o 
  -3   2  15     2373.96     2520.71    187.72 o 
  -2   2  15     1835.14     1650.96    181.85 o 
  -1   2  15       18.94        0.13     83.99 o 
   0   2  15      138.05      149.92     93.70 o 
   1   2  15       32.55       24.58     82.43 o 
   2   2  15      523.17      423.28    150.37 o 
   3   2  15     1153.60     1317.20    182.12 o 
   4   2  15     1527.34     1309.25    177.95 o 
   5   2  15     1222.91     1008.75    165.54 o 
   6   2  15     1353.65     1451.84    202.94 o 
 -15   3  15     1116.31     1315.23    142.91 o 
 -14   3  15      460.64      510.64    197.42 o 
 -13   3  15     4847.00     4546.35    261.30 o 
 -12   3  15     1057.40     1140.72    168.09 o 
 -11   3  15     5447.35     5794.31    272.76 o 
 -10   3  15      188.65      128.94    142.69 o 
  -9   3  15     4267.53     3968.48    221.77 o 
  -8   3  15      299.77      188.12    103.73 o 
  -7   3  15     1977.70     1767.05    160.23 o 
  -6   3  15       33.51        0.47     66.27 o 
  -5   3  15      550.12      421.93    123.23 o 
  -4   3  15      450.26      449.42    126.55 o 
  -3   3  15     5660.31     5942.45    271.16 o 
  -2   3  15     1055.41     1185.95    271.28 o 
  -1   3  15     8158.08     8920.82    326.91 o 
   0   3  15     1677.57     1680.42    168.82 o 
   1   3  15     4485.31     4503.04    226.60 o 
   2   3  15     1582.71     1532.54    221.37 o 
   3   3  15     1555.00     1414.07    183.08 o 
   4   3  15        6.37        0.06     88.10 o 
   5   3  15        7.01        1.01     99.51 o 
   6   3  15       31.89        0.05    112.23 o 
 -14   4  15     1837.13     1807.23    198.21 o 
 -13   4  15       23.86        0.86    105.29 o 
 -12   4  15      168.26       61.09    115.00 o 
 -11   4  15       29.42       30.56     98.26 o 
 -10   4  15     2470.06     2486.60    190.83 o 
  -9   4  15        5.76        6.62     82.81 o 
  -8   4  15     4472.06     4525.87    225.76 o 
  -7   4  15       65.97       57.64     91.12 o 
  -6   4  15     7544.80     7701.12    290.84 o 
  -5   4  15      211.55      104.53    114.67 o 
  -4   4  15     8335.38     8322.48    465.04 o 
  -3   4  15      398.45      405.66    129.22 o 
  -2   4  15     3460.69     3495.50    215.68 o 
  -1   4  15        0.72        0.10     92.56 o 
   0   4  15      277.08      277.52    135.00 o 
   1   4  15        0.07       57.76     87.99 o 
   2   4  15      903.11     1261.90    205.96 o 
   3   4  15      201.22      161.78     88.79 o 
   4   4  15     2394.39     2605.14    212.71 o 
   5   4  15       27.68        0.00     94.99 o 
   6   4  15     2176.59     2047.93    224.99 o 
 -14   5  15      159.09       23.27    116.88 o 
 -13   5  15     2752.96     2564.42    204.20 o 
 -12   5  15      759.38      667.40    147.10 o 
 -11   5  15     4706.97     4830.89    258.11 o 
 -10   5  15     1215.33     1339.16    174.90 o 
  -9   5  15     2188.96     2014.05    178.01 o 
  -8   5  15      331.09      339.44    111.56 o 
  -7   5  15     2658.94     2545.31    181.42 o 
  -6   5  15      199.60      132.88     97.58 o 
  -5   5  15      195.46      217.12     91.69 o 
  -4   5  15      925.32     1020.09    143.15 o 
  -3   5  15     1393.75     1910.27    229.31 o 
  -2   5  15     1066.52     1095.03    215.65 o 
  -1   5  15     3189.74     3421.09    377.18 o 
   0   5  15      686.43      774.51    138.28 o 
   1   5  15     3423.32     3180.14    205.55 o 
   2   5  15      328.38      267.64    113.58 o 
   3   5  15      573.88      488.65    100.64 o 
   4   5  15      306.89      112.79    120.60 o 
   5   5  15       18.86       36.87    115.73 o 
   6   5  15        2.33        0.16    109.58 o 
 -14   6  15      232.60      141.48    123.88 o 
 -13   6  15      635.51      639.61    149.17 o 
 -12   6  15      221.87       78.08    120.35 o 
 -11   6  15       15.51       54.49    104.59 o 
 -10   6  15      422.06      330.88    121.32 o 
  -9   6  15      717.40      488.80    125.46 o 
  -8   6  15     3105.67     3129.97    202.80 o 
  -7   6  15      621.31      895.85    154.78 o 
  -6   6  15     2158.26     1934.04    171.15 o 
  -5   6  15     1582.79     1823.47    175.15 o 
  -4   6  15     1343.70     1303.41    155.34 o 
  -3   6  15     3325.09     3476.16    247.70 o 
  -2   6  15      490.89      624.84    129.55 o 
  -1   6  15       45.41        6.77    140.03 o 
   0   6  15        0.12        0.82     84.41 o 
   1   6  15      577.14      453.80    168.42 o 
   2   6  15      828.36      787.03    139.58 o 
   3   6  15     1268.36     1290.48    205.40 o 
   4   6  15     2467.69     2199.09    213.02 o 
   5   6  15      996.15     1043.81    174.63 o 
 -13   7  15      102.33        0.12    112.42 o 
 -12   7  15     2121.68     2135.08    208.48 o 
 -11   7  15      432.30      337.11    180.08 o 
 -10   7  15     3292.25     3233.74    269.88 o 
  -9   7  15       55.07        0.11     86.88 o 
  -8   7  15     1726.17     2104.68    192.20 o 
  -7   7  15      496.37      352.00    117.18 o 
  -6   7  15      196.69      130.49    100.12 o 
  -5   7  15       10.06       25.00     89.37 o 
  -4   7  15     1704.04     1687.53    174.47 o 
  -3   7  15        7.06        0.09     86.82 o 
  -2   7  15     2063.72     2467.49    231.18 o 
  -1   7  15      487.31      473.28    126.95 o 
   0   7  15     3529.34     3506.41    302.40 o 
   1   7  15     1052.57     1108.76    209.26 o 
   2   7  15     1749.14     1866.81    279.98 o 
   3   7  15        3.98        4.06     92.43 o 
   4   7  15      412.02      518.69    197.05 o 
   5   7  15       44.86       15.44    184.38 o 
 -12   8  15       13.99        0.00     88.80 o 
 -11   8  15        6.45        0.14    102.60 o 
 -10   8  15        7.32        5.41     98.95 o 
  -9   8  15     1956.40     2129.03    199.58 o 
  -8   8  15      206.88      174.20    111.57 o 
  -7   8  15     2210.38     2225.38    189.83 o 
  -6   8  15      246.88       54.26    100.02 o 
  -5   8  15     4543.55     4710.28    246.59 o 
  -4   8  15       84.53        0.44     98.56 o 
  -3   8  15     2099.14     2208.15    187.77 o 
  -2   8  15      116.77        0.12     92.70 o 
  -1   8  15      587.64      665.35    205.73 o 
   0   8  15        4.57       75.61    141.79 o 
   1   8  15      148.49      132.44    103.14 o 
   2   8  15       71.49        0.60    128.69 o 
   3   8  15     1679.03     2197.00    207.20 o 
   4   8  15       39.62        0.29    156.86 o 
 -12   9  15     1948.12     1951.23    215.48 o 
 -11   9  15      479.88      348.70    137.02 o 
 -10   9  15     2175.51     2117.68    205.23 o 
  -9   9  15      271.45       45.77    115.42 o 
  -8   9  15      505.27      441.71    129.82 o 
  -7   9  15       99.34        0.03     95.15 o 
  -6   9  15       11.79        0.00     88.93 o 
  -5   9  15       15.82        0.19     88.71 o 
  -4   9  15     1173.20     1600.34    219.50 o 
  -3   9  15      144.44       84.31    107.56 o 
  -2   9  15     1977.49     2378.39    327.62 o 
  -1   9  15       40.54        0.16    115.34 o 
   0   9  15     3298.41     3564.44    322.48 o 
   1   9  15      223.14      240.54    113.98 o 
   2   9  15     2189.39     2218.56    180.94 o 
   3   9  15      154.68       45.47    112.49 o 
 -11  10  15       14.26        0.02    116.14 o 
 -10  10  15      165.34       98.11    120.82 o 
  -9  10  15     1065.07     1014.47    164.62 o 
  -8  10  15      565.18      470.28    138.41 o 
  -7  10  15     2330.04     2422.49    413.67 o 
  -6  10  15      389.00      119.82    118.71 o 
  -5  10  15     2190.29     2341.86    454.41 o 
  -4  10  15     1643.48     1732.32    372.68 o 
  -3  10  15     1644.53     2109.36    573.50 o 
  -2  10  15      525.59      623.60    153.33 o 
  -1  10  15      200.10      198.86    131.11 o 
   0  10  15        6.85       17.10    138.16 o 
   1  10  15      157.07       82.85    100.74 o 
   2  10  15      264.21      263.72     95.13 o 
  -9  11  15      564.84      613.47    150.74 o 
  -8  11  15      157.14       78.68    115.41 o 
  -7  11  15      568.63      436.04    127.65 o 
  -6  11  15       60.92        0.12     95.75 o 
  -5  11  15      229.28      187.31    148.55 o 
  -4  11  15        8.24       26.96    104.79 o 
  -3  11  15      814.70     1060.38    173.30 o 
  -2  11  15     1544.55     2099.81    710.98 o 
  -1  11  15     1092.70     1838.08    299.95 o 
   0  11  15      656.88      697.38    231.73 o 
   1  11  15     1235.01     1320.92    262.22 o 
  -7  12  15       90.22       71.08    123.67 o 
  -6  12  15     2110.17     2511.47    468.42 o 
  -5  12  15       21.94        0.13    104.98 o 
  -4  12  15     1712.00     2221.45    435.91 o 
  -3  12  15       17.18        2.35    117.55 o 
  -2  12  15      313.75      216.42    142.86 o 
  -1  12  15      141.37       19.37    140.71 o 
 -14   0  16     3950.06     4399.54    246.07 o 
 -12   0  16     3425.89     3176.93    305.78 o 
 -10   0  16     1537.59     1401.77    241.68 o 
  -8   0  16      486.22      762.12    206.18 o 
  -6   0  16     3081.73     3134.20    295.63 o 
  -4   0  16     7522.02     8297.14    464.57 o 
  -2   0  16     4063.12     4698.84    346.76 o 
   0   0  16     1225.61     1141.07    221.15 o 
   4   0  16      570.41      329.52    187.03 o 
 -14   1  16       56.55       22.24     91.77 o 
 -13   1  16      297.42      167.17     96.32 o 
 -12   1  16      203.13      163.70     92.81 o 
 -11   1  16     1210.90     1466.83    177.72 o 
 -10   1  16      752.43      687.47    142.06 o 
  -9   1  16     4933.06     5249.72    271.53 o 
  -8   1  16      650.54      453.12    125.53 o 
  -7   1  16     5323.22     5380.25    272.41 o 
  -6   1  16     1151.93      918.24    151.31 o 
  -5   1  16      587.29      347.49    122.35 o 
  -4   1  16      257.41      153.57    112.07 o 
  -3   1  16       78.41        0.14     91.02 o 
  -2   1  16      140.70       31.70     90.20 o 
  -1   1  16     1606.86     1725.08    185.62 o 
   0   1  16      403.56      281.67    145.82 o 
   1   1  16     3139.88     3356.83    203.30 o 
   3   1  16     2185.29     2302.24    269.12 o 
   4   1  16      267.17      121.40    122.21 o 
   5   1  16     1444.59     1443.89    201.35 o 
 -14   2  16     1882.24     1774.80    196.02 o 
 -13   2  16     2915.19     2990.80    175.57 o 
 -12   2  16     1659.92     1429.00    149.48 o 
 -11   2  16     1399.56     1313.98    138.26 o 
 -10   2  16      360.21      436.45    135.64 o 
  -9   2  16       14.91        0.03     91.42 o 
  -8   2  16      535.01      466.77    127.29 o 
  -7   2  16      391.05      270.27    116.21 o 
  -6   2  16     1634.30     1620.26    187.38 o 
  -5   2  16     2391.90     2499.97    186.94 o 
  -4   2  16     3202.97     3272.36    217.89 o 
  -3   2  16     4922.10     5507.20    423.01 o 
  -2   2  16     2272.43     2478.86    186.72 o 
  -1   2  16     1611.91     1824.38    188.31 o 
   0   2  16     1157.55     1480.81    167.43 o 
   1   2  16      567.56      489.99    124.05 o 
   2   2  16      385.66      253.29    154.44 o 
   3   2  16       12.07        8.96     98.81 o 
   4   2  16      143.94        0.08    111.45 o 
   5   2  16      591.32      372.64    148.50 o 
 -14   3  16        2.17       15.70     90.43 o 
 -13   3  16       82.38       28.60     88.70 o 
 -12   3  16     1362.84     1421.14    225.11 o 
 -11   3  16      320.15      141.26     91.86 o 
 -10   3  16     4110.48     4022.30    190.91 o 
  -9   3  16      720.65      641.43    111.86 o 
  -8   3  16     4347.55     4036.81    243.81 o 
  -7   3  16      606.55      741.22    143.81 o 
  -6   3  16     3636.78     3415.64    375.72 o 
  -5   3  16      137.92       70.65    111.11 o 
  -4   3  16      268.74      263.48    118.00 o 
  -3   3  16      157.34      110.28    113.56 o 
  -2   3  16       65.79      125.32    134.42 o 
  -1   3  16      532.13      464.91    119.75 o 
   0   3  16     2315.79     2325.26    223.94 o 
   1   3  16     1791.43     2115.97    269.59 o 
   2   3  16     1899.35     1908.61    249.39 o 
   3   3  16      695.73      615.91    149.28 o 
   4   3  16     1233.22     1409.84    200.60 o 
   5   3  16      261.64      135.53    140.74 o 
 -13   4  16     3513.76     3504.54    272.62 o 
 -12   4  16       53.21       86.96    109.71 o 
 -11   4  16     1871.23     1828.46    196.07 o 
 -10   4  16        1.22        0.23     84.07 o 
  -9   4  16        1.17        1.01     94.93 o 
  -8   4  16      136.07       25.25    100.56 o 
  -7   4  16      852.49     1037.56    221.37 o 
  -6   4  16       71.59        2.72    139.70 o 
  -5   4  16     4204.07     4451.04    245.60 o 
  -4   4  16       80.01       61.67    104.69 o 
  -3   4  16     7325.40     7668.24    327.28 o 
  -2   4  16       11.84        1.28     86.59 o 
  -1   4  16     1938.69     2298.12    193.91 o 
   0   4  16       65.46        0.01     86.34 o 
   1   4  16      754.03      533.33    175.13 o 
   2   4  16       53.07       17.97    102.98 o 
   3   4  16        7.41       14.21    100.45 o 
   4   4  16        7.37        0.11    116.39 o 
 -13   5  16        4.35        0.06     93.47 o 
 -12   5  16      975.01      724.83    156.49 o 
 -11   5  16      116.86       58.52    113.46 o 
 -10   5  16     3352.82     3103.58    209.49 o 
  -9   5  16      125.47      110.26    118.56 o 
  -8   5  16     5412.80     5389.75    379.52 o 
  -7   5  16      505.21      483.07    133.92 o 
  -6   5  16     3198.71     3223.49    209.40 o 
  -5   5  16       88.75       47.74    137.82 o 
  -4   5  16      576.49      510.48    192.09 o 
  -3   5  16        1.40        8.35    100.53 o 
  -2   5  16       79.11       95.42    105.66 o 
  -1   5  16      280.28       38.57     96.78 o 
   0   5  16     2519.01     2705.58    189.39 o 
   1   5  16       11.84        0.01    134.30 o 
   2   5  16     2774.26     2719.00    324.06 o 
   3   5  16      598.64      486.67    342.85 o 
   4   5  16     1992.84     1984.35    214.93 o 
 -13   6  16      803.83      817.81    163.68 o 
 -12   6  16      676.54      651.03    156.57 o 
 -11   6  16      935.80      779.52    157.21 o 
 -10   6  16      246.40      239.48    123.84 o 
  -9   6  16       13.81        0.00     84.89 o 
  -8   6  16       48.77        0.31     87.20 o 
  -7   6  16      134.53      122.29    106.60 o 
  -6   6  16     1307.05     1337.83    160.37 o 
  -5   6  16     1155.94     1346.10    159.58 o 
  -4   6  16     4091.88     4085.76    335.67 o 
  -3   6  16     1833.63     2206.10    287.22 o 
  -2   6  16     1599.01     1500.43    246.94 o 
  -1   6  16     1578.24     1494.69    175.15 o 
   0   6  16      266.31      171.36    117.04 o 
   1   6  16      117.29        1.00    129.02 o 
   2   6  16      283.00      162.41    124.04 o 
   3   6  16      257.43      272.28    127.53 o 
   4   6  16      382.49      364.81    138.38 o 
 -12   7  16       65.52        0.02    105.05 o 
 -11   7  16     1330.19     1521.54    283.25 o 
 -10   7  16      351.50      184.30    115.89 o 
  -9   7  16     2456.03     2337.58    190.50 o 
  -8   7  16      987.71      981.02    154.82 o 
  -7   7  16     2867.86     2700.30    375.37 o 
  -6   7  16      547.74      511.74    214.22 o 
  -5   7  16      818.84      878.81    141.18 o 
  -4   7  16        4.88        0.14     83.34 o 
  -3   7  16        4.65       36.40     93.75 o 
  -2   7  16      320.59      166.47    165.45 o 
  -1   7  16      643.52      578.70    192.75 o 
   0   7  16     1020.49      708.80    197.48 o 
   1   7  16     1266.03     1573.17    249.97 o 
   2   7  16      771.71      949.61    234.47 o 
   3   7  16     2580.88     3018.47    215.43 o 
 -11   8  16        0.23        0.09    110.93 o 
 -10   8  16      250.70      266.76    123.64 o 
  -9   8  16       59.62       26.27     97.19 o 
  -8   8  16       48.76        0.13     90.23 o 
  -7   8  16       49.98       56.04     96.21 o 
  -6   8  16      650.21      542.16    135.30 o 
  -5   8  16       77.35       59.82    102.71 o 
  -4   8  16     3815.41     4305.46    249.08 o 
  -3   8  16       37.32       18.51     93.26 o 
  -2   8  16     3741.55     4325.32    736.03 o 
  -1   8  16       55.64        0.14    122.75 o 
   0   8  16     1043.36     1173.51    230.59 o 
   1   8  16        1.26        0.33    137.71 o 
   2   8  16      282.92      251.07    163.36 o 
 -10   9  16      636.99      545.08    190.91 o 
  -9   9  16     2830.21     2791.77    226.16 o 
  -8   9  16      177.10       49.29    115.73 o 
  -7   9  16     2205.84     2321.07    220.55 o 
  -6   9  16       62.40       50.21    111.51 o 
  -5   9  16      744.40      952.78    163.77 o 
  -4   9  16      401.58      276.66    126.39 o 
  -3   9  16        2.64        0.02    103.47 o 
  -2   9  16       46.12        9.41    116.73 o 
  -1   9  16     1119.50     1403.72    262.58 o 
   0   9  16      141.96      149.35    165.01 o 
   1   9  16     2095.49     2536.05    332.05 o 
  -9  10  16        4.85        0.07    101.48 o 
  -8  10  16      132.43       77.01    116.97 o 
  -7  10  16        2.06        0.18     94.09 o 
  -6  10  16      441.66      367.21    133.62 o 
  -5  10  16      486.62      603.99    152.91 o 
  -4  10  16     1052.14     1130.60    179.41 o 
  -3  10  16     1390.68     2014.38    218.04 o 
  -2  10  16     3113.73     3875.65   1056.76 o 
  -1  10  16      449.49      531.08    299.20 o 
   0  10  16      320.26      416.01    155.11 o 
  -6  11  16      580.07      663.08    222.65 o 
  -5  11  16       60.39        0.02    113.81 o 
  -4  11  16      119.95       54.72    117.12 o 
  -3  11  16       24.74        9.27    113.29 o 
 -13   0  17     2366.67     2216.14    304.50 o 
 -11   0  17     4089.96     3964.33    351.44 o 
  -9   0  17     2791.64     3112.95    308.94 o 
  -7   0  17      159.37       28.47    149.38 o 
  -5   0  17      470.54      292.22    170.18 o 
  -3   0  17     1330.08     1897.28    277.53 o 
  -1   0  17     3426.92     4282.96    339.99 o 
   1   0  17     1876.35     1723.43    258.15 o 
   3   0  17      688.82      535.05    221.59 o 
 -13   1  17       80.66        0.06    101.50 o 
 -12   1  17       38.97        0.01     94.96 o 
 -11   1  17        0.92        0.01    102.04 o 
 -10   1  17      420.07      569.84    142.60 o 
  -9   1  17      412.21      481.08    131.21 o 
  -8   1  17     4560.47     5019.96    275.98 o 
  -7   1  17      779.87      863.17    160.32 o 
  -6   1  17     4475.91     5286.35    279.41 o 
  -5   1  17      878.98      897.32    156.02 o 
  -4   1  17     2889.56     2621.96    202.52 o 
  -3   1  17      573.27      484.68    204.61 o 
  -2   1  17      895.67      905.46    155.92 o 
  -1   1  17        8.85        1.00     88.53 o 
   0   1  17      473.79      591.55    144.11 o 
   1   1  17       20.78        0.01    142.89 o 
   3   1  17      156.78      178.47    133.22 o 
 -13   2  17     1051.02      784.50    413.65 o 
 -12   2  17     1602.08     1765.28    199.19 o 
 -11   2  17     1750.61     1570.90    231.99 o 
 -10   2  17     2184.49     2158.29    214.21 o 
  -9   2  17      926.93      711.36    154.47 o 
  -8   2  17      683.25      534.58    251.96 o 
  -7   2  17       14.32        0.11    107.28 o 
  -6   2  17       43.11        0.38    101.94 o 
  -5   2  17      102.31        0.01     94.68 o 
  -4   2  17      427.03      261.11    119.55 o 
  -3   2  17     1193.84     1121.91    275.88 o 
  -2   2  17      551.45      669.64    140.79 o 
  -1   2  17     2210.85     2582.85    191.35 o 
   0   2  17     1230.61     1184.60    167.91 o 
   1   2  17     2076.02     2147.14    271.22 o 
   3   2  17      620.87      323.67    208.96 o 
 -13   3  17      462.79      462.74    117.45 o 
 -12   3  17       22.31       31.21    104.47 o 
 -11   3  17        2.38       65.37     99.18 o 
 -10   3  17       92.31       22.85    107.22 o 
  -9   3  17     1591.28     1642.76    197.28 o 
  -8   3  17      871.29      978.41    173.57 o 
  -7   3  17     4198.41     4076.81    250.77 o 
  -6   3  17      418.74      225.64    238.22 o 
  -5   3  17     2333.48     2355.72    230.36 o 
  -4   3  17      605.92      463.74    133.84 o 
  -3   3  17     2333.71     2451.09    217.60 o 
  -2   3  17      269.10      235.35    123.53 o 
  -1   3  17       67.79        7.27     94.45 o 
   0   3  17       58.54        0.35     99.85 o 
   1   3  17      145.16        8.64    133.53 o 
   2   3  17      353.87      361.11    200.56 o 
   3   3  17     1313.48     1109.57    188.34 o 
 -12   4  17     3006.40     2873.16    173.71 o 
 -11   4  17      153.45       42.18     90.04 o 
 -10   4  17     3651.73     3485.21    448.11 o 
  -9   4  17        0.47        0.21     99.48 o 
  -8   4  17     1629.52     1506.77    204.38 o 
  -7   4  17      144.27       59.56    113.31 o 
  -6   4  17        0.03        0.04     97.96 o 
  -5   4  17       77.53       44.70     99.90 o 
  -4   4  17      561.48      730.82    190.59 o 
  -3   4  17      102.19      141.54    109.86 o 
  -2   4  17     1965.81     2242.86    264.63 o 
  -1   4  17       43.06        0.43     98.83 o 
   0   4  17     3030.50     3159.26    440.23 o 
   1   4  17       54.73        0.05    128.14 o 
   2   4  17     2290.34     2416.96    332.52 o 
   3   4  17        4.87       21.36    108.30 o 
 -12   5  17        5.83        7.33    110.60 o 
 -11   5  17       32.48        1.01    101.98 o 
 -10   5  17       31.16        0.48    106.60 o 
  -9   5  17      928.83     1013.88    237.77 o 
  -8   5  17       63.92       37.68    163.69 o 
  -7   5  17     4315.03     3959.43    352.49 o 
  -6   5  17      619.02      359.49    195.83 o 
  -5   5  17     2188.78     2825.47    282.55 o 
  -4   5  17      198.01      122.91    102.43 o 
  -3   5  17     1492.10     1555.92    183.98 o 
  -2   5  17        2.27        1.34     99.90 o 
  -1   5  17       26.45       20.59    102.58 o 
   0   5  17        2.87        0.26    121.64 o 
   1   5  17      687.85      800.13    216.52 o 
   2   5  17        6.00       52.36    109.23 o 
 -11   6  17      661.30      737.90    204.95 o 
 -10   6  17     1262.17     1279.81    181.40 o 
  -9   6  17      525.94      292.65    131.29 o 
  -8   6  17      702.02      644.66    141.10 o 
  -7   6  17      419.18      232.51    161.49 o 
  -6   6  17        2.85        0.00    131.22 o 
  -5   6  17      592.58      543.74    199.02 o 
  -4   6  17     1227.64     1726.00    272.51 o 
  -3   6  17     1062.16     1266.99    176.54 o 
  -2   6  17     2673.49     2882.69    216.35 o 
  -1   6  17      669.56      786.91    154.03 o 
   0   6  17     1401.08     1695.18    283.60 o 
   1   6  17      743.56      998.53    221.37 o 
   2   6  17      922.03     1168.06    176.15 o 
 -10   7  17      556.28      614.83    147.23 o 
  -9   7  17      125.15        0.03    106.10 o 
  -8   7  17     1418.42     1434.14    194.52 o 
  -7   7  17      901.86      748.21    192.34 o 
  -6   7  17     3558.05     3773.08    345.60 o 
  -5   7  17      921.57     1256.18    243.55 o 
  -4   7  17     1927.36     2388.01    308.35 o 
  -3   7  17       48.91        0.16    142.66 o 
  -2   7  17      355.86      219.37    167.00 o 
  -1   7  17       18.84        2.03    111.00 o 
   0   7  17       28.80        0.21    128.79 o 
   1   7  17      217.24      156.35    164.57 o 
  -9   8  17     1406.18     1503.64    192.39 o 
  -8   8  17        5.70       17.05    107.54 o 
  -7   8  17     1007.94      908.15    166.72 o 
  -6   8  17        0.26        9.31    110.90 o 
  -5   8  17      358.58      375.08    136.44 o 
  -4   8  17      307.34      369.88    178.88 o 
  -3   8  17     2565.43     2713.41    301.46 o 
  -2   8  17      467.04      461.85    199.24 o 
  -1   8  17     2494.19     2697.29    290.72 o 
   0   8  17       26.97        0.09    145.97 o 
  -8   9  17     1285.98     1191.20    281.92 o 
  -7   9  17       87.93        0.08    112.86 o 
  -6   9  17     2928.65     2939.22    355.05 o 
  -5   9  17      126.53      159.97    118.48 o 
  -4   9  17     1063.81     1031.97    302.18 o 
  -3   9  17      291.27      287.76    186.04 o 
  -2   9  17      734.34      610.82    209.93 o 
 -10   0  18     3969.72     4150.44    369.18 o 
  -8   0  18     2465.10     2171.78    299.25 o 
  -6   0  18     1096.72     1403.41    259.90 o 
  -4   0  18      209.23        0.26    155.22 o 
  -2   0  18      539.36      937.04    229.41 o 
   0   0  18     1990.77     2494.84    303.57 o 
 -11   1  18      832.32      727.10    160.16 o 
 -10   1  18      105.10       67.48    119.53 o 
  -9   1  18       28.40        0.16    106.39 o 
  -8   1  18       69.72        0.07    108.43 o 
  -7   1  18     1499.51     1638.75    202.06 o 
  -6   1  18      250.41      150.78    121.75 o 
  -5   1  18     1682.36     1800.59    202.50 o 
  -4   1  18      210.18      101.64    115.20 o 
  -3   1  18     3432.35     3452.50    234.48 o 
  -2   1  18      223.54      139.87    125.68 o 
  -1   1  18     1535.90     1386.78    185.29 o 
   0   1  18      133.56       82.63    116.38 o 
 -11   2  18     1066.68      920.52    170.47 o 
 -10   2  18     1872.83     2071.99    225.08 o 
  -9   2  18     2131.77     2415.36    253.59 o 
  -8   2  18     1422.41     1608.40    200.41 o 
  -7   2  18      900.88      825.24    164.66 o 
  -6   2  18      682.93      609.02    150.89 o 
  -5   2  18      431.87      419.56    134.50 o 
  -4   2  18      384.50      362.17    136.56 o 
  -3   2  18        0.80        0.12     99.71 o 
  -2   2  18      380.99      484.09    139.52 o 
  -1   2  18      310.39      314.51    135.25 o 
   0   2  18     1224.62     1552.69    182.08 o 
 -11   3  18      154.12       97.24    117.44 o 
 -10   3  18      511.12      303.55    136.32 o 
  -9   3  18        5.62        0.14     96.28 o 
  -8   3  18       67.88        0.42    113.17 o 
  -7   3  18      496.55      494.21    147.03 o 
  -6   3  18     1000.96     1267.96    181.95 o 
  -5   3  18      318.27      263.39    166.96 o 
  -4   3  18     1129.66     1004.97    178.06 o 
  -3   3  18     1507.14     1500.74    187.38 o 
  -2   3  18     1507.47     1612.06    192.92 o 
  -1   3  18      313.90      343.61    136.13 o 
   0   3  18      647.78      715.32    203.21 o 
   1   3  18        6.40       19.70    144.87 o 
 -10   4  18       67.07        0.42    110.80 o 
  -9   4  18     2488.89     2398.61    220.49 o 
  -8   4  18        0.22        0.00    104.77 o 
  -7   4  18     2741.97     2625.67    244.62 o 
  -6   4  18        9.73        2.25    109.14 o 
  -5   4  18      443.35      493.62    152.02 o 
  -4   4  18       63.69       86.57    115.79 o 
  -3   4  18       61.52       57.70    111.69 o 
  -2   4  18        0.18        0.77    101.47 o 
  -1   4  18     1032.89     1277.44    176.51 o 
   0   4  18        0.76       95.10    163.69 o 
 -10   5  18      337.30      215.32    175.13 o 
  -9   5  18       11.95       14.70    108.16 o 
  -8   5  18       45.39        0.00    112.02 o 
  -7   5  18        9.56       16.81    109.60 o 
  -6   5  18     2295.08     2800.51    223.21 o 
  -5   5  18      251.84      254.83    183.99 o 
  -4   5  18     2359.58     2422.03    238.72 o 
  -3   5  18      118.45       11.52    108.93 o 
  -2   5  18     1880.77     2091.64    214.14 o 
  -1   5  18      153.31       46.62    109.16 o 
   0   5  18      474.32      659.23    210.03 o 
  -9   6  18     1116.29     1132.01    258.58 o 
  -8   6  18     1037.69      941.67    245.48 o 
  -7   6  18     2390.35     2246.03    320.73 o 
  -6   6  18      812.77      929.20    239.76 o 
  -5   6  18       66.03       98.60    118.47 o 
  -4   6  18        5.54        0.57    113.20 o 
  -3   6  18      228.86      323.39    134.07 o 
  -2   6  18      149.71       38.23    119.79 o 
  -1   6  18      543.79      599.49    147.69 o 
  -7   7  18      589.25      678.96    229.52 o 
  -6   7  18      959.06      958.97    246.03 o 
  -5   7  18     2430.88     2700.91    344.55 o 
  -4   7  18     1101.42     1319.22    257.10 o 
  -3   7  18     1744.29     1904.71    223.28 o 
  -9   0  19     1127.30      836.28    243.83 o 
  -7   0  19     1592.03     1848.95    316.64 o 
  -5   0  19     2431.38     2925.79    374.09 o 
  -3   0  19     1594.20     1817.77    298.08 o 
  -9   1  19      174.83       65.86    126.57 o 
  -8   1  19      141.52       25.29    118.45 o 
  -7   1  19        2.64        5.39    109.17 o 
  -6   1  19       39.61       25.25    120.01 o 
  -5   1  19        1.64        0.37    103.26 o 
  -4   1  19      801.21      991.91    173.42 o 
  -3   1  19      188.51      206.15    175.62 o 
  -2   1  19     3603.91     3472.04    240.73 o 
  -9   2  19     1073.05     1205.72    196.87 o 
  -8   2  19      573.94      390.81    150.76 o 
  -7   2  19     1628.05     1554.17    203.68 o 
  -6   2  19      828.05      993.11    177.93 o 
  -5   2  19     1409.22     1402.53    212.03 o 
  -4   2  19      348.92      137.83    138.73 o 
  -3   2  19      795.01      946.41    186.74 o 
  -2   2  19      134.34      284.89    145.64 o 
  -8   3  19       60.49        0.01    108.54 o 
  -7   3  19       37.79        7.83    115.34 o 
  -6   3  19       32.39       38.16    124.50 o 
  -5   3  19       86.55        0.49    101.46 o 
  -4   3  19       86.47       18.68    118.38 o 
  -3   3  19     1447.07     1686.78    242.27 o 
  -7   4  19        2.84        0.55    117.11 o 
  -6   4  19     2882.43     3247.86    251.82 o 
  -5   4  19        1.27       23.99    115.00 o 
  -4   4  19      946.65     1199.52    403.46 o 
                                                 
